# Supplementary material for: Relativistic Prolapse-Free Gaussian Basis Sets of Double- and Triple‑ζ Quality for d‑Block Elements: (aug-)RPF-2Z and (aug-)RPF-3Z
Source: J Chem Theory Comput. 2025 Aug 6;21(16):7813–7. doi: 10.1021/acs.jctc.5c00669 (PMC12392452; doi:10.1021/acs.jctc.5c00669)
Supplement: Supplementary file 2 [file ct5c00669_si_002.txt]

$ Relativistic prolapse-free Gaussian basis sets of double-zeta quality:  RPF-2Z
$
$  REFERENCE
$
$
a 21
$ Sc (Scandium)
$ s-type functions
   19    0    0
    0.3982379465D+07
    0.7255357726D+06
    0.1557328711D+06
    0.3876046986D+05
    0.1100948669D+05
    0.3512338924D+04
    0.1238679879D+04
    0.4752663683D+03
    0.1952596151D+03
    0.8454095196D+02
    0.3796498304D+02
    0.1740374338D+02
    0.8015442973D+01
    0.3650226352D+01
    0.1617713039D+01
    0.6866803361D+00
    0.2747648565D+00
    0.1020007154D+00
    0.3457504266D-01
$ p-type functions
   12    0    0
    0.2299795538D+04
    0.5813973235D+03
    0.1771101442D+03
    0.6255252344D+02
    0.2464459029D+02
    0.1042120941D+02
    0.4550705987D+01
    0.1974458216D+01
    0.8189738119D+00
    0.3124563540D+00
    0.105499491723684
    0.0303317463829714
$ d-type functions
    9    0    0
    0.7243066989D+02
    0.2158167949D+02
    0.7627738976D+01
    0.3033646344D+01
    0.1287962790D+01
    0.5537600438D+00
    0.2287339058D+00
    0.8610746437D-01
    0.0280261263714506
$ f-type functions
    1    0    0
    0.3124563540D+00

a 22
$ Ti (Titanium)
$ s-type functions
   19    0    0
    0.4592334614D+07
    0.8334936614D+06
    0.1782542866D+06
    0.4421004709D+05
    0.1251467847D+05
    0.3979335424D+04
    0.1398839679D+04
    0.5350154087D+03
    0.2191189809D+03
    0.9457655284D+02
    0.4234002822D+02
    0.1934894975D+02
    0.8883347493D+01
    0.4032583003D+01
    0.1781360424D+01
    0.7536271110D+00
    0.3005189524D+00
    0.1111660739D+00
    0.3754327270D-01
$ p-type functions
   12    0    0
    0.2663824104D+04
    0.6650319381D+03
    0.2012751778D+03
    0.7095650184D+02
    0.2799573924D+02
    0.1187771642D+02
    0.5206654232D+01
    0.2265754233D+01
    0.9404563497D+00
    0.3577501056D+00
    0.119833898021949
    0.0339611114148355
$ d-type functions
    9    0    0
    0.8527957208D+02
    0.2595167371D+02
    0.9327452815D+01
    0.3751389215D+01
    0.1599582389D+01
    0.6851104216D+00
    0.2792595619D+00
    0.1026367985D+00
    3.222550675E-02
$ f-type functions
    1    0    0
    0.3577501056D+00

a 23
$  V (Vanadium)
$ s-type functions
   19    0    0
    0.5357663471D+07
    0.9553337378D+06
    0.2015677268D+06
    0.4950323030D+05
    0.1392044759D+05
    0.4409003450D+04
    0.1547232989D+04
    0.5917789233D+03
    0.2426678427D+03
    0.1049480526D+03
    0.4708758516D+02
    0.2156099467D+02
    0.9911102448D+01
    0.4499107787D+01
    0.1984004030D+01
    0.8360473639D+00
    0.3311706599D+00
    0.1213014312D+00
    0.4041415998D-01
$ p-type functions
   12    0    0
    0.3048146301D+04
    0.7542134836D+03
    0.2270570880D+03
    0.7985208951D+02
    0.3149750243D+02
    0.1337927949D+02
    0.5876033610D+01
    0.2561880784D+01
    0.1064595984D+01
    0.4048462827D+00
    0.135270493890998
    0.0381286778126694
$ d-type functions
    9    0    0
    0.9929586300D+02
    0.3036741619D+02
    0.1095873807D+02
    0.4421145742D+01
    0.1889192688D+01
    0.8100846096D+00
    0.3302499556D+00
    0.1212715634D+00
    0.0380035850870269
$ f-type functions
    1    0    0
    0.1064595984D+01

a 24
$ Cr (Chromium)
$ s-type functions
   19    0    0
    0.6203580238D+07
    0.1066738615D+07
    0.2193788660D+06
    0.5300084112D+05
    0.1477583345D+05
    0.4669092841D+04
    0.1642685318D+04
    0.6320444638D+03
    0.2612415935D+03
    0.1139379758D+03
    0.5150580802D+02
    0.2370475580D+02
    0.1091029238D+02
    0.4932748366D+01
    0.2151905765D+01
    0.8897526673D+00
    0.3424973034D+00
    0.1205637837D+00
    0.3812224631D-01
$ p-type functions
   12    0    0
    0.3414583394D+04
    0.8356964239D+03
    0.2503049968D+03
    0.8792008262D+02
    0.3470497086D+02
    0.1475257208D+02
    0.6471481407D+01
    0.2807288247D+01
    0.1153998065D+01
    0.4307699142D+00
    1.399249927E-01
    3.790027005E-02
$ d-type functions
    9    0    0
    0.9768497867D+02
    0.3005899570D+02
    0.1080524770D+02
    0.4296250262D+01
    0.1789039799D+01
    0.7387662064D+00
    0.2864386588D+00
    0.9873584247D-01
    2.864953895E-02
$ f-type functions
    1    0    0
    0.1153998065D+01

a 25
$ Mn (Manganese)
$ s-type functions
   19    0    0
    0.6761766444D+07
    0.1182908000D+07
    0.2459535225D+06
    0.5975744152D+05
    0.1667989876D+05
    0.5258754404D+04
    0.1841136663D+04
    0.7037662236D+03
    0.2887590900D+03
    0.1250355064D+03
    0.5617551909D+02
    0.2574556763D+02
    0.1183382344D+02
    0.5363404249D+01
    0.2356537782D+01
    0.9868526412D+00
    0.3872574931D+00
    0.1400046851D+00
    0.4584649324D-01
$ p-type functions
   12    0    0
    0.3928303059D+04
    0.9591710277D+03
    0.2862623919D+03
    0.1001695002D+03
    0.3942171165D+02
    0.1673747715D+02
    0.7354020876D+01
    0.3207493995D+01
    0.1332105953D+01
    0.5053233901D+00
    0.167951365373867
    0.0469144872007574
$ d-type functions
    9    0    0
    0.1273694799D+03
    0.3907488846D+02
    0.1417263840D+02
    0.5749506979D+01
    0.2467992263D+01
    0.1060465692D+01
    0.4315145493D+00
    0.1573064774D+00
    0.0486022596765268
$ f-type functions
    1    0    0
    0.1332105953D+01

a 26
$ Fe (Iron)
$ s-type functions
   19    0    0
    0.7617494933D+07
    0.1321611580D+07
    0.2729546357D+06
    0.6596506011D+05
    0.1833648849D+05
    0.5762871933D+04
    0.2012909401D+04
    0.7680930228D+03
    0.3147383148D+03
    0.1361361562D+03
    0.6109804274D+02
    0.2796745368D+02
    0.1283489274D+02
    0.5804798075D+01
    0.2543193581D+01
    0.1060989338D+01
    0.4143084494D+00
    0.1488536890D+00
    0.4836824452D-01
$ p-type functions
   12    0    0
    0.4473428552D+04
    0.1078631261D+04
    0.3194548033D+03
    0.1113544410D+03
    0.4377489757D+02
    0.1859601935D+02
    0.8179935361D+01
    0.3570035734D+01
    0.1481309612D+01
    0.5599219358D+00
    0.184746093542456
    0.0509855330466904
$ d-type functions
    9    0    0
    0.1433680791D+03
    0.4425996656D+02
    0.1611114155D+02
    0.6543076013D+01
    0.2805187161D+01
    0.1201295217D+01
    0.4862162678D+00
    0.1759887307D+00
    0.0539013537740774
$ f-type functions
    1    0    0
    0.1481309612D+01

a 27
$ Co (Cobalt)
$ s-type functions
   19    0    0
    0.8454371037D+07
    0.1452250996D+07
    0.2978247466D+06
    0.7164946815D+05
    0.1986884520D+05
    0.6240424302D+04
    0.2181282043D+04
    0.8337581909D+03
    0.3424312258D+03
    0.1484861471D+03
    0.6679627131D+02
    0.3062997053D+02
    0.1406835725D+02
    0.6359412858D+01
    0.2779981141D+01
    0.1154761374D+01
    0.4478603241D+00
    0.1593555698D+00
    0.5111408539D-01
$ p-type functions
   12    0    0
    0.5044398822D+04
    0.1201264875D+04
    0.3531219667D+03
    0.1226492095D+03
    0.4817883621D+02
    0.2048787233D+02
    0.9027840659D+01
    0.3945616337D+01
    0.1637145327D+01
    0.6173031508D+00
    0.202463204163492
    0.0552875746191413
$ d-type functions
    9    0    0
    0.1581242092D+03
    0.4898062111D+02
    0.1790597585D+02
    0.7301423627D+01
    0.3138636389D+01
    0.1344269768D+01
    0.5421655084D+00
    0.1946101230D+00
    0.0587590976937646
$ f-type functions
    1    0    0
    0.1637145327D+01

a 28
$ Ni (Nickel)
$ s-type functions
   19    0    0
    0.9391660942D+07
    0.1603351557D+07
    0.3270106766D+06
    0.7828698406D+05
    0.2161520124D+05
    0.6762678297D+04
    0.2355675865D+04
    0.8976299399D+03
    0.3676306860D+03
    0.1590034111D+03
    0.7135575802D+02
    0.3264578659D+02
    0.1496057946D+02
    0.6747462697D+01
    0.2942733970D+01
    0.1219347748D+01
    0.4716478517D+00
    0.1673283301D+00
    0.5349707826D-01
$ p-type functions
   12    0    0
    0.5579584244D+04
    0.1326201425D+04
    0.3893988863D+03
    0.1351565011D+03
    0.5306591451D+02
    0.2255331053D+02
    0.9928881721D+01
    0.4332765876D+01
    0.1793429924D+01
    0.6738098610D+00
    0.219889013603066
    0.0596433974988193
$ d-type functions
    9    0    0
    0.1738190455D+03
    0.5367264040D+02
    0.1964497522D+02
    0.8041367932D+01
    0.3473164107D+01
    0.1493394666D+01
    0.6031353832D+00
    0.2158653504D+00
    0.0645975407543522
$ f-type functions
    1    0    0
    0.1793429924D+01

a 29
$ Cu (Copper)
$ s-type functions
   19    0    0
    0.9856210410D+07
    0.1683090526D+07
    0.3437712643D+06
    0.8248368815D+05
    0.2283362129D+05
    0.7162449211D+04
    0.2500346364D+04
    0.9540309571D+03
    0.3907691341D+03
    0.1687506085D+03
    0.7545874360D+02
    0.3431505797D+02
    0.1558628691D+02
    0.6944726962D+01
    0.2981220388D+01
    0.1210963922D+01
    0.4571285637D+00
    0.1575024681D+00
    0.4864632492D-01
$ p-type functions
   12    0    0
    0.6180916615D+04
    0.1443409047D+04
    0.4195163121D+03
    0.1449153392D+03
    0.5681579979D+02
    0.2414328372D+02
    0.1061889150D+02
    0.4616372505D+01
    0.1894281467D+01
    0.7006374740D+00
    2.230645654E-01
    5.837667686E-02
$ d-type functions
    9    0    0
    0.1722649599D+03
    0.5338829734D+02
    0.1942701482D+02
    0.7827530880D+01
    0.3293442344D+01
    0.1364676576D+01
    0.5251841926D+00
    0.1770286800D+00
    4.929167000E-02
$ f-type functions
    1    0    0
    0.1894281467D+01

a 30
$ Zn (Zinc)
$ s-type functions
   19    0    0
    0.1154245744D+08
    0.1935522311D+07
    0.3894363749D+06
    0.9232466726D+05
    0.2532481996D+05
    0.7892722497D+04
    0.2744502465D+04
    0.1045589503D+04
    0.4285722776D+03
    0.1855909008D+03
    0.8338030929D+02
    0.3816357179D+02
    0.1747502036D+02
    0.7860931350D+01
    0.3411319735D+01
    0.1402385565D+01
    0.5363070373D+00
    0.1873549138D+00
    0.5871197407D-01
$ p-type functions
   12    0    0
    0.7010089613D+04
    0.1632613818D+04
    0.4725110910D+03
    0.1624501801D+03
    0.6341895016D+02
    0.2687321158D+02
    0.1181497416D+02
    0.5151926676D+01
    0.2129812016D+01
    0.7979185928D+00
    0.25895996046653
    0.0695944149811817
$ d-type functions
    9    0    0
    0.2088315760D+03
    0.6412172347D+02
    0.2343217185D+02
    0.9593720624D+01
    0.4142834531D+01
    0.1776286170D+01
    0.7118720446D+00
    0.2510345106D+00
    0.0733290803436468
$ f-type functions
    1    0    0
    0.2129812016D+01

a 39
$  Y (Yttrium)
$ s-type functions
   23    0    0
    0.4060421812D+08
    0.8827924749D+07
    0.2149990448D+07
    0.5813886419D+06
    0.1730255854D+06
    0.5617324979D+05
    0.1971904499D+05
    0.7418924963D+04
    0.2965217254D+04
    0.1247941321D+04
    0.5481704052D+03
    0.2491050003D+03
    0.1160797363D+03
    0.5497929353D+02
    0.2623447263D+02
    0.1250079491D+02
    0.5895989440D+01
    0.2728294241D+01
    0.1227729878D+01
    0.5325412086D+00
    0.2207008763D+00
    0.8661976593D-01
    0.3191197853D-01
$ p-type functions
   16    0    0
    0.6459138948D+05
    0.1449450390D+05
    0.3894355388D+04
    0.1222092636D+04
    0.4369601323D+03
    0.1736526698D+03
    0.7482658073D+02
    0.3410342071D+02
    0.1603763827D+02
    0.7591299668D+01
    0.3528238461D+01
    0.1570719438D+01
    0.6533878026D+00
    0.2477467496D+00
    0.0835299588599373
    0.0244290597258457
$ d-type functions
   12    0    0
    0.7413355952D+03
    0.2464237277D+03
    0.9338247227D+02
    0.3901846399D+02
    0.1738616148D+02
    0.7990478180D+01
    0.3663398249D+01
    0.1620483382D+01
    0.6688995390D+00
    0.2491953076D+00
    0.8103791419D-01
    0.0222491211616932
$ f-type functions
    1    0    0
    0.2477467496D+00

a 40
$ Zr (Zirconium)
$ s-type functions
   23    0    0
    0.4437593617D+08
    0.9478257924D+07
    0.2273445153D+07
    0.6069047087D+06
    0.1787070570D+06
    0.5752454222D+05
    0.2006134356D+05
    0.7512203399D+04
    0.2993506756D+04
    0.1258067175D+04
    0.5526411339D+03
    0.2514800122D+03
    0.1174869776D+03
    0.5584793072D+02
    0.2677075623D+02
    0.1282494450D+02
    0.6085506822D+01
    0.2834585232D+01
    0.1284514162D+01
    0.5612417713D+00
    0.2343299999D+00
    0.9265688948D-01
    0.3438781351D-01
$ p-type functions
   16    0    0
    0.7215255745D+05
    0.1617286913D+05
    0.4338938748D+04
    0.1359426843D+04
    0.4853095171D+03
    0.1926137077D+03
    0.8292314418D+02
    0.3778324790D+02
    0.1777757595D+02
    0.8427723837D+01
    0.3927600609D+01
    0.1755651780D+01
    0.7344432677D+00
    0.2805444673D+00
    0.0954736473945431
    0.0282434953305944
$ d-type functions
   12    0    0
    0.7668806357D+03
    0.2580794885D+03
    0.9819468947D+02
    0.4098713016D+02
    0.1821160503D+02
    0.8358076477D+01
    0.3844484095D+01
    0.1719727399D+01
    0.7259173397D+00
    0.2805672350D+00
    0.9634410792D-01
    0.0285212133567674
$ f-type functions
    1    0    0
    0.2805444673D+00

a 41
$ Nb (Niobium)
$ s-type functions
   23    0    0
    0.4226039934D+08
    0.9135853968D+07
    0.2214677213D+07
    0.5967012330D+06
    0.1771038968D+06
    0.5739359863D+05
    0.2012808358D+05
    0.7571544922D+04
    0.3027953203D+04
    0.1275956497D+04
    0.5615444041D+03
    0.2558193204D+03
    0.1195702268D+03
    0.5683197045D+02
    0.2722587196D+02
    0.1302956085D+02
    0.6174135119D+01
    0.2871179374D+01
    0.1298738873D+01
    0.5663698765D+00
    0.2360123447D+00
    0.9314617657D-01
     0.3450885584D-01
$ p-type functions
   16    0    0
    0.8088682776D+05
    0.1772836913D+05
    0.4682489249D+04
    0.1452740312D+04
    0.5160461684D+03
    0.2045807062D+03
    0.8822720273D+02
    0.4034486274D+02
    0.1906812741D+02
    0.9079210682D+01
    0.4245164887D+01
    0.1899912624D+01
    0.7933255915D+00
    0.3012549874D+00
    1.014070497E-01
    2.949438500E-02
$ d-type functions
   12    0    0
    0.7502861840D+03
    0.2483843195D+03
    0.9364939144D+02
    0.3893609522D+02
    0.1728421166D+02
    0.7931943193D+01
    0.3643556817D+01
    0.1622073474D+01
    0.6776377898D+00
    0.2572112288D+00
    0.8588761376D-01
    2.442882330E-02
$ f-type functions
    1    0    0
    0.3012549874D+00

a 42
$ Mo (Molybdenum)
$ s-type functions
   23    0    0
    0.4096484947D+08
    0.8726668717D+07
    0.2090899911D+07
    0.5583573050D+06
    0.1646766181D+06
    0.5315437677D+05
    0.1860715823D+05
    0.7000056986D+04
    0.2804466005D+04
    0.1185693500D+04
    0.5242216204D+03
    0.2401730223D+03
    0.1129917925D+03
    0.5409156279D+02
    0.2611071057D+02
    0.1259392082D+02
    0.6014546789D+01
    0.2818325262D+01
    0.1284021072D+01
    0.5636280458D+00
    0.2362104037D+00
    0.9365651765D-01
    0.3481417614D-01
$ p-type functions
   16    0    0
    0.9177989712D+05
    0.1985414814D+05
    0.5191473586D+04
    0.1598824266D+04
    0.5650885363D+03
    0.2233433052D+03
    0.9618449041D+02
    0.4397924991D+02
    0.2080349197D+02
    0.9919854571D+01
    0.4646115557D+01
    0.2082693385D+01
    0.8706553807D+00
    0.3307408602D+00
    1.112461576E-01
    3.228291809E-02
$ d-type functions
   12    0    0
    0.8053210012D+03
    0.2651283594D+03
    0.9974811508D+02
    0.4151294042D+02
    0.1849956477D+02
    0.8544913565D+01
    0.3959961070D+01
    0.1782297384D+01
    0.7541267828D+00
    0.2903704610D+00
    0.9848573000D-01
    2.848235657E-02
$ f-type functions
    1    0    0
    0.8706553807D+00

a 43
$ Tc (Technetium)
$ s-type functions
   23    0    0
    0.4465797784D+08
    0.9597767204D+07
    0.2312176709D+07
    0.6189765832D+06
    0.1825376850D+06
    0.5878665019D+05
    0.2049630052D+05
    0.7669473877D+04
    0.3053315802D+04
    0.1282084570D+04
    0.5628895050D+03
    0.2561615214D+03
    0.1197875372D+03
    0.5706096497D+02
    0.2744852782D+02
    0.1321825740D+02
    0.6317238750D+01
    0.2970305023D+01
    0.1362128928D+01
    0.6039507501D+00
    0.2566691726D+00
    0.1036471842D+00
    0.3942535854D-01
$ p-type functions
   16    0    0
    0.1076164793D+06
    0.2291417291D+05
    0.5904787977D+04
    0.1794865773D+04
    0.6272490600D+03
    0.2456299206D+03
    0.1050530224D+03
    0.4782717183D+02
    0.2259084855D+02
    0.1079033460D+02
    0.5079659884D+01
    0.2297124538D+01
    0.9726071583D+00
    0.3757908712D+00
    0.129140856894116
    0.038471808740922
$ d-type functions
   12    0    0
    0.9534415086D+03
    0.3173902696D+03
    0.1200111841D+03
    0.5003715554D+02
    0.2233163431D+02
    0.1035665773D+02
    0.4845116044D+01
    0.2219669970D+01
    0.9666884163D+00
    0.3885194169D+00
    0.1398882602D+00
    0.0438032522430662
$ f-type functions
    1    0    0
    0.9726071583D+00

a 44
$ Ru (Ruthenium)
$ s-type functions
   23    0    0
    0.4203145330D+08
    0.9056413770D+07
    0.2190474891D+07
    0.5894317197D+06
    0.1748859644D+06
    0.5670425721D+05
    0.1991263165D+05
    0.7505972468D+04
    0.3009980031D+04
    0.1272657760D+04
    0.5622947671D+03
    0.2572964995D+03
    0.1208465247D+03
    0.5774015337D+02
    0.2781494518D+02
    0.1338899623D+02
    0.6382640644D+01
    0.2986402627D+01
    0.1359267533D+01
    0.5964625425D+00
    0.2500898593D+00
    0.9930170187D-01
    0.3700650166D-01
$ p-type functions
   16    0    0
    0.1172603891D+06
    0.2464847991D+05
    0.6298388556D+04
    0.1905418003D+04
    0.6646508956D+03
    0.2603517184D+03
    0.1115351705D+03
    0.5089425534D+02
    0.2409085665D+02
    0.1152081709D+02
    0.5421043440D+01
    0.2444398845D+01
    0.1028659965D+01
    0.3934623663D+00
    1.332254402E-01
    3.889060866E-02
$ d-type functions
   12    0    0
    0.9342688753D+03
    0.3041849526D+03
    0.1138472221D+03
    0.4738787011D+02
    0.2122331176D+02
    0.9894674331D+01
    0.4645938066D+01
    0.2125543814D+01
    0.9167113634D+00
    0.3605805108D+00
    0.1251469124D+00
    3.707895261E-02
$ f-type functions
    1    0    0
    0.1028659965D+01

a 45
$ Rh (Rhodium)
$ s-type functions
   23    0    0
    0.4393685026D+08
    0.9485829540D+07
    0.2297389251D+07
    0.6186711261D+06
    0.1836133380D+06
    0.5952793830D+05
    0.2089598344D+05
    0.7871967087D+04
    0.3154534819D+04
    0.1332821851D+04
    0.5885003532D+03
    0.2691611143D+03
    0.1263927010D+03
    0.6039887943D+02
    0.2911294222D+02
    0.1402964777D+02
    0.6699833512D+01
    0.3142613335D+01
    0.1435095174D+01
    0.6323920431D+00
    0.2665392367D+00
    0.1065020785D+00
    0.3998805865D-01
$ p-type functions
   16    0    0
    0.1284221103D+06
    0.2687224207D+05
    0.6838088906D+04
    0.2061031338D+04
    0.7166477364D+03
    0.2799950998D+03
    0.1197211722D+03
    0.5456568308D+02
    0.2581954658D+02
    0.1235407629D+02
    0.5821794512D+01
    0.2631725965D+01
    0.1111511425D+01
    0.4271977362D+00
    1.455251226E-01
    4.279502631E-02
$ d-type functions
   12    0    0
    0.1020459088D+04
    0.3305467054D+03
    0.1234878274D+03
    0.5144389700D+02
    0.2310608003D+02
    0.1081846640D+02
    0.5105243399D+01
    0.2347701295D+01
    0.1017206607D+01
    0.4014946490D+00
    0.1395786256D+00
    4.132291516E-02
$ f-type functions
    1    0    0
    0.1111511425D+01

a 46
$ Pd (Palladium)
$ s-type functions
   24    0    0
    0.1854965228D+09
    0.3780642716D+08
    0.8800514361D+07
    0.2316190894D+07
    0.6823007346D+06
    0.2227018592D+06
    0.7973145351D+05
    0.3099593025D+05
    0.1295269512D+05
    0.5759800041D+04
    0.2698098401D+04
    0.1318021812D+04
    0.6646808475D+03
    0.3425632791D+03
    0.1786145542D+03
    0.9327228056D+02
    0.4829024201D+02
    0.2453852888D+02
    0.1211522093D+02
    0.5753328185D+01
    0.2601496659D+01
    0.1108804632D+01
    0.4409869574D+00
    1.620118320E-01
$ p-type functions
   16    0    0
    0.1475080609D+06
    0.2970051052D+05
    0.7357835061D+04
    0.2180444360D+04
    0.7514838482D+03
    0.2928497296D+03
    0.1254559874D+03
    0.5744208584D+02
    0.2732952648D+02
    0.1313614589D+02
    0.6201669585D+01
    0.2795921306D+01
    0.1170274591D+01
    0.4421483151D+00
    1.466008180E-01
    4.147285060E-02
$ d-type functions
   12    0    0
    0.9564876881D+03
    0.3079705026D+03
    0.1147931263D+03
    0.4781054168D+02
    0.2147615145D+02
    0.1004241720D+02
    0.4718381617D+01
    0.2150031703D+01
    0.9171020314D+00
    0.3534560607D+00
    0.1188015729D+00
    3.361258575E-02
$ f-type functions
    1    0    0
    0.1170274591D+01

a 47
$ Ag (Silver)
$ s-type functions
   23    0    0
    0.1325711820D+09
    0.2698647688D+08
    0.6186858164D+07
    0.1582633127D+07
    0.4475439427D+06
    0.1386103533D+06
    0.4658213921D+05
    0.1682930477D+05
    0.6475825322D+04
    0.2629453506D+04
    0.1116185825D+04
    0.4907579711D+03
    0.2214202263D+03
    0.1015653345D+03
    0.4692574945D+02
    0.2163583440D+02
    0.9862613486D+01
    0.4403779120D+01
    0.1908241815D+01
    0.7950141719D+00
    0.3155070956D+00
    0.1181667812D+00
    0.4138023102D-01
$ p-type functions
   16    0    0
    0.1656795969D+06
    0.3333475054D+05
    0.8234327463D+04
    0.2429444130D+04
    0.8328727793D+03
    0.3227665380D+03
    0.1375566327D+03
    0.6271954188D+02
    0.2976443488D+02
    0.1430246654D+02
    0.6769987831D+01
    0.3070956021D+01
    0.1298712978D+01
    0.4981403841D+00
    1.685910139E-01
    4.897859325E-02
$ d-type functions
   12    0    0
    0.1140515885D+04
    0.3657243689D+03
    0.1361015707D+03
    0.5677863127D+02
    0.2564927604D+02
    0.1211963613D+02
    0.5786076814D+01
    0.2695968535D+01
    0.1184233440D+01
    0.4737045605D+00
    0.1666792055D+00
    4.983273858E-02
$ f-type functions
    1    0    0
    0.1298712978D+01

a 48
$ Cd (Cadmium)
$ s-type functions
   23    0    0
    0.1333135097D+09
    0.2737042052D+08
    0.6324827157D+07
    0.1629881375D+07
    0.4640702573D+06
    0.1446479007D+06
    0.4890141846D+05
    0.1776609414D+05
    0.6872328355D+04
    0.2804384407D+04
    0.1196115573D+04
    0.5283125945D+03
    0.2394259729D+03
    0.1103047703D+03
    0.5118471917D+02
    0.2370225197D+02
    0.1085231551D+02
    0.4867646001D+01
    0.2119139739D+01
    0.8872060563D+00
    0.3539109112D+00
    0.1332748550D+00
    0.4694264497D-01
$ p-type functions
   16    0    0
    0.1869444975D+06
    0.3718208365D+05
    0.9098660376D+04
    0.2664698592D+04
    0.9085521294D+03
    0.3508220985D+03
    0.1492325568D+03
    0.6802741634D+02
    0.3232602814D+02
    0.1557660841D+02
    0.7403717787D+01
    0.3376660690D+01
    0.1437440287D+01
    0.5555987263D+00
    0.189673178167236
    0.0556324345047627
$ d-type functions
   12    0    0
    0.1308806568D+04
    0.4090098019D+03
    0.1504470400D+03
    0.6277788097D+02
    0.2864073253D+02
    0.1376884297D+02
    0.6722456796D+01
    0.3212604267D+01
    0.1448326492D+01
    0.5936591139D+00
    0.2132311348D+00
    0.06468272411979
$ f-type functions
    1    0    0
    0.1437440287D+01

a 71
$ Lu (Lutetium)
$ s-type functions
   25    0    0
    0.1033310857D+09
    0.2474489631D+08
    0.6571896691D+07
    0.1920468560D+07
    0.6126268140D+06
    0.2116499001D+06
    0.7856594561D+05
    0.3108892928D+05
    0.1301047875D+05
    0.5712915778D+04
    0.2611321458D+04
    0.1232712405D+04
    0.5962426650D+03
    0.2931602799D+03
    0.1453680424D+03
    0.7212327413D+02
    0.3552102948D+02
    0.1722900566D+02
    0.8165078864D+01
    0.3750999407D+01
    0.1657223144D+01
    0.6985915171D+00
    0.2787628465D+00
    0.1044664121D+00
    0.3647620219D-01
$ p-type functions
   20    0    0
    0.4949986534D+07
    0.8666274929D+06
    0.1836586936D+06
    0.4622166540D+05
    0.1355311880D+05
    0.4542521013D+04
    0.1707352425D+04
    0.7060288125D+03
    0.3151368417D+03
    0.1489559733D+03
    0.7314811646D+02
    0.3661333905D+02
    0.1832613913D+02
    0.8999172174D+01
    0.4253422938D+01
    0.1898381487D+01
    0.7849496699D+00
    0.2949972853D+00
    0.0988590884867005
    0.0289829137908835
$ d-type functions
   15    0    0
    0.5449862064D+04
    0.1872950617D+04
    0.7181685663D+03
    0.3011656863D+03
    0.1353890046D+03
    0.6395579383D+02
    0.3111822127D+02
    0.1528649041D+02
    0.7431538729D+01
    0.3504672308D+01
    0.1571569470D+01
    0.6568361181D+00
    0.2508057704D+00
    0.8576199200D-01
    0.0257423868899987
$ f-type functions
   10    0    0
    0.2967889199D+03
    0.1173216622D+03
    0.4945824764D+02
    0.2183338383D+02
    0.9910989060D+01
    0.4542745226D+01
    0.2064510119D+01
    0.9134919345D+00
    0.3864321925D+00
    0.153466848946123

a 72
$ Hf (Hafnium)
$ s-type functions
   25    0    0
    0.1035975746D+09
    0.2576180917D+08
    0.7039919248D+07
    0.2099166545D+07
    0.6781681155D+06
    0.2357015525D+06
    0.8750754012D+05
    0.3445956713D+05
    0.1429153316D+05
    0.6198346330D+04
    0.2791413806D+04
    0.1296126303D+04
    0.6161245258D+03
    0.2977221130D+03
    0.1452106481D+03
    0.7098293663D+02
    0.3453034689D+02
    0.1659826722D+02
    0.7828215047D+01
    0.3596866176D+01
    0.1598713717D+01
    0.6825356874D+00
    0.2779147650D+00
    0.1071649642D+00
    0.3885727348D-01
$ p-type functions
   20    0    0
    0.6009930727D+07
    0.1079971998D+07
    0.2324658321D+06
    0.5888173736D+05
    0.1724043432D+05
    0.5732355769D+04
    0.2126212491D+04
    0.8642512903D+03
    0.3781851729D+03
    0.1750133979D+03
    0.8414177714D+02
    0.4128543801D+02
    0.2030945141D+02
    0.9839812344D+01
    0.4612474885D+01
    0.2054996257D+01
    0.8548484444D+00
    0.3261666355D+00
    0.112133016835945
    0.0341226138786957
$ d-type functions
   15    0    0
    0.5938975678D+04
    0.2025991744D+04
    0.7727785133D+03
    0.3229941401D+03
    0.1449731186D+03
    0.6848012560D+02
    0.3336236572D+02
    0.1642840303D+02
    0.8013293926D+01
    0.3794329190D+01
    0.1709220709D+01
    0.7178463319D+00
    0.2754647429D+00
    0.9465264339D-01
    0.0285405711422037
$ f-type functions
   10    0    0
    0.3417377508D+03
    0.1332295646D+03
    0.5604466210D+02
    0.2492584763D+02
    0.1148427782D+02
    0.5370955534D+01
    0.2498328693D+01
    0.1132540617D+01
    0.4902529635D+00
    0.198566023613583

a 73
$ Ta (Tantalum)
$ s-type functions
   25    0    0
    0.1016487913D+09
    0.2476889148D+08
    0.6667517198D+07
    0.1967920267D+07
    0.6320758381D+06
    0.2192712911D+06
    0.8154133342D+05
    0.3226189342D+05
    0.1347877613D+05
    0.5901904666D+04
    0.2688113480D+04
    0.1264006314D+04
    0.6090173720D+03
    0.2984155627D+03
    0.1475900781D+03
    0.7312557953D+02
    0.3602388107D+02
    0.1751270602D+02
    0.8338542557D+01
    0.3859523893D+01
    0.1723520951D+01
    0.7370063102D+00
    0.2995230218D+00
    0.1148222706D+00
    0.4120894824D-01
$ p-type functions
   20    0    0
    0.8369067954D+07
    0.1488778252D+07
    0.3167385349D+06
    0.7918445530D+05
    0.2285584507D+05
    0.7483816500D+04
    0.2731288971D+04
    0.1091643977D+04
    0.4694760294D+03
    0.2134592741D+03
    0.1008175214D+03
    0.4859891389D+02
    0.2349291177D+02
    0.1118966399D+02
    0.5159615446D+01
    0.2263017389D+01
    0.9276387732D+00
    0.3491728896D+00
    0.118583138470965
    0.0357006678302505
$ d-type functions
   15    0    0
    0.6257351946D+04
    0.2108469909D+04
    0.7978379336D+03
    0.3321252202D+03
    0.1490041556D+03
    0.7057870872D+02
    0.3457779456D+02
    0.1716479320D+02
    0.8457987072D+01
    0.4052771004D+01
    0.1849963549D+01
    0.7880790567D+00
    0.3069314289D+00
    0.1070649571D+00
    0.032768547827222
$ f-type functions
   10    0    0
    0.3755539936D+03
    0.1447887780D+03
    0.6079637623D+02
    0.2717470394D+02
    0.1263747612D+02
    0.5976244230D+01
    0.2808877845D+01
    0.1282442663D+01
    0.5559141313D+00
    0.223617705210507
a 74
$  W (Tungsten)
$ s-type functions
   25    0    0
    0.1005315139D+09
    0.2419883562D+08
    0.6467761077D+07
    0.1904132244D+07
    0.6125482088D+06
    0.2135993159D+06
    0.8009257283D+05
    0.3203567098D+05
    0.1355941600D+05
    0.6024626308D+04
    0.2787517481D+04
    0.1332354614D+04
    0.6526092026D+03
    0.3249631217D+03
    0.1631844875D+03
    0.8197925416D+02
    0.4087198584D+02
    0.2006137006D+02
    0.9616674148D+01
    0.4466168066D+01
    0.1993459703D+01
    0.8483176169D+00
    0.3414322383D+00
    0.1289323702D+00
    0.4531554400D-01
$ p-type functions
   20    0    0
    0.7103806875D+07
    0.1268778260D+07
    0.2715091648D+06
    0.6838934923D+05
    0.1992042917D+05
    0.6591984569D+04
    0.2434680487D+04
    0.9860004189D+03
    0.4301526324D+03
    0.1986000994D+03
    0.9533420705D+02
    0.4674460629D+02
    0.2300004756D+02
    0.1115684686D+02
    0.5241682962D+01
    0.2343244448D+01
    0.9792262410D+00
    0.3758098151D+00
    0.130128928199285
    0.0399393760263084
$ d-type functions
   15    0    0
    0.6841953536D+04
    0.2263147075D+04
    0.8445501148D+03
    0.3481958500D+03
    0.1553147865D+03
    0.7340042841D+02
    0.3599038500D+02
    0.1793007172D+02
    0.8887727429D+01
    0.4292577283D+01
    0.1978197933D+01
    0.8518264459D+00
    0.3356354140D+00
    0.1185018830D+00
    0.0367137771419249
$ f-type functions
   10    0    0
    0.4167839002D+03
    0.1610164858D+03
    0.6804739008D+02
    0.3069005263D+02
    0.1441093429D+02
    0.6873189210D+01
    0.3248324673D+01
    0.1484085234D+01
    0.6394695248D+00
    0.253516229679312

a 75
$ Re (Renius)
$ s-type functions
   25    0    0
    0.9895752688D+08
    0.2363013823D+08
    0.6283596662D+07
    0.1845317121D+07
    0.5935406369D+06
    0.2073684615D+06
    0.7804477204D+05
    0.3137977712D+05
    0.1336770595D+05
    0.5983578150D+04
    0.2790989289D+04
    0.1345378719D+04
    0.6646854675D+03
    0.3337867728D+03
    0.1689660434D+03
    0.8550729802D+02
    0.4290189070D+02
    0.2116485244D+02
    0.1018159189D+02
    0.4736677505D+01
    0.2113419468D+01
    0.8969069901D+00
    0.3590500538D+00
    0.1344635365D+00
    0.4671884230D-01
$ p-type functions
   20    0    0
    0.7642642550D+07
    0.1370148732D+07
    0.2936799962D+06
    0.7396186376D+05
    0.2150861746D+05
    0.7097945394D+04
    0.2612237515D+04
    0.1053651188D+04
    0.4577513052D+03
    0.2105014992D+03
    0.1006973422D+03
    0.4924502654D+02
    0.2419539060D+02
    0.1173743321D+02
    0.5524948134D+01
    0.2479945820D+01
    0.1043180443D+01
    0.4041329657D+00
    0.141703656500526
    0.044195099337723
$ d-type functions
   15    0    0
    0.6901563607D+04
    0.2352685298D+04
    0.8939494753D+03
    0.3715930069D+03
    0.1658441457D+03
    0.7799799616D+02
    0.3793936548D+02
    0.1873236583D+02
    0.9214330365D+01
    0.4431759052D+01
    0.2045513481D+01
    0.8892318872D+00
    0.3573442654D+00
    0.1302837784D+00
    0.0422958974432112
$ f-type functions
   10    0    0
    0.4264847987D+03
    0.1607983339D+03
    0.6719132403D+02
    0.3021949776D+02
    0.1420667339D+02
    0.6779807820D+01
    0.3189707992D+01
    0.1436751792D+01
    0.6017257111D+00
    0.227556954618978

a 76
$ Os (Osmium)
$ s-type functions
   25    0    0
    0.9757076250D+08
    0.2349229240D+08
    0.6293703295D+07
    0.1860702075D+07
    0.6020764903D+06
    0.2114683069D+06
    0.7995989942D+05
    0.3228100621D+05
    0.1380016573D+05
    0.6195815766D+04
    0.2897371507D+04
    0.1399638601D+04
    0.6927048299D+03
    0.3483498588D+03
    0.1765357722D+03
    0.8941574619D+02
    0.4489252469D+02
    0.2215783570D+02
    0.1066322243D+02
    0.4962173714D+01
    0.2214585053D+01
    0.9400786965D+00
    0.3764454435D+00
    0.1410328904D+00
    0.4902683273D-01
$ p-type functions
   20    0    0
    0.8110074958D+07
    0.1448098253D+07
    0.3093327765D+06
    0.7768552567D+05
    0.2254094124D+05
    0.7425971268D+04
    0.2729702213D+04
    0.1100245445D+04
    0.4778677219D+03
    0.2197865615D+03
    0.1051965273D+03
    0.5149202996D+02
    0.2533077483D+02
    0.1230717276D+02
    0.5803647034D+01
    0.2610406056D+01
    0.1100553191D+01
    0.4274067819D+00
    0.150255609208774
    0.0469905362820919
$ d-type functions
   15    0    0
    0.7459529346D+04
    0.2540223696D+04
    0.9645665661D+03
    0.4008273788D+03
    0.1789009777D+03
    0.8417118433D+02
    0.4097083157D+02
    0.2024939089D+02
    0.9973330749D+01
    0.4804240945D+01
    0.2221420968D+01
    0.9676620508D+00
    0.3897342167D+00
    0.1424395441D+00
    0.0463633761795182
$ f-type functions
   10    0    0
    0.4252285546D+03
    0.1606199861D+03
    0.6727410953D+02
    0.3032432983D+02
    0.1427752781D+02
    0.6814861548D+01
    0.3200567182D+01
    0.1435444536D+01
    0.5967042252D+00
    0.223135518717794

a 77
$ Ir (Iridium)
$ s-type functions
   25    0    0
    0.9761542610D+08
    0.2343873680D+08
    0.6270835012D+07
    0.1853752435D+07
    0.6004447413D+06
    0.2113241211D+06
    0.8013819847D+05
    0.3247164725D+05
    0.1394129351D+05
    0.6289202653D+04
    0.2956253274D+04
    0.1435823260D+04
    0.7145512584D+03
    0.3613255017D+03
    0.1841011179D+03
    0.9372740349D+02
    0.4728124008D+02
    0.2343597397D+02
    0.1131901914D+02
    0.5282335538D+01
    0.2362078576D+01
    0.1003629981D+01
    0.4018126494D+00
    0.1503155946D+00
    0.5210443533D-01
$ p-type functions
   20    0    0
    0.8782035175D+07
    0.1585501543D+07
    0.3406894167D+06
    0.8568993268D+05
    0.2481069068D+05
    0.8132882716D+04
    0.2968284164D+04
    0.1186261566D+04
    0.5105381173D+03
    0.2327058607D+03
    0.1104782062D+03
    0.5372726836D+02
    0.2632209596D+02
    0.1277651607D+02
    0.6042677294D+01
    0.2738609085D+01
    0.1169696210D+01
    0.4630386302D+00
    0.167078735174861
    0.0540435232103142
$ d-type functions
   15    0    0
    0.8348255002D+04
    0.2673129846D+04
    0.9755977613D+03
    0.3969703488D+03
    0.1761538010D+03
    0.8338401193D+02
    0.4118513705D+02
    0.2076229450D+02
    0.1044954603D+02
    0.5135903880D+01
    0.2411259104D+01
    0.1057763424D+01
    0.4240929225D+00
    0.1520097554D+00
    0.0476463892483818
$ f-type functions
   10    0    0
    0.6045642043D+03
    0.2237698473D+03
    0.9298076370D+02
    0.4207545924D+02
    0.2011502785D+02
    0.9855535662D+01
    0.4800864590D+01
    0.2255537812D+01
    0.9914801063D+00
    0.395578737076541

a 78
$ Pt (Platinum)
$ s-type functions
   25    0    0
    0.9745510754D+08
    0.2334423621D+08
    0.6234985661D+07
    0.1841215364D+07
    0.5961007626D+06
    0.2098037932D+06
    0.7960093717D+05
    0.3228247528D+05
    0.1387688183D+05
    0.6269400070D+04
    0.2951900574D+04
    0.1436321721D+04
    0.7161576048D+03
    0.3628314961D+03
    0.1852138495D+03
    0.9445972108D+02
    0.4772623735D+02
    0.2368850685D+02
    0.1145303912D+02
    0.5348586010D+01
    0.2392351676D+01
    0.1016275536D+01
    0.4065658987D+00
    0.1518854139D+00
    0.5254113462D-01
$ p-type functions
   20    0    0
    0.8918898771D+07
    0.1622566493D+07
    0.3506916508D+06
    0.8857795419D+05
    0.2571868751D+05
    0.8443850516D+04
    0.3083518017D+04
    0.1232004531D+04
    0.5297654383D+03
    0.2411604477D+03
    0.1143208186D+03
    0.5551201540D+02
    0.2716043562D+02
    0.1317104323D+02
    0.6227058827D+01
    0.2823389219D+01
    0.1207616858D+01
    0.4792960555D+00
    0.173636273434323
    0.0564786897818541
$ d-type functions
   15    0    0
    0.8040513547D+04
    0.2635576272D+04
    0.9776198541D+03
    0.4017303148D+03
    0.1790345753D+03
    0.8471190997D+02
    0.4166053474D+02
    0.2084709543D+02
    0.1039140237D+02
    0.5051009752D+01
    0.2343825286D+01
    0.1016442443D+01
    0.4032908977D+00
    0.1433176462D+00
    0.0446574659922113
$ f-type functions
   10    0    0
    0.5697789316D+03
    0.2175526066D+03
    0.9261754461D+02
    0.4264971005D+02
    0.2060893412D+02
    0.1013758218D+02
    0.4924650720D+01
    0.2291930527D+01
    0.9913687272D+00
    0.386633526985637

a 79
$ Au (Gold)
$ s-type functions
   25    0    0
    0.9666361271D+08
    0.2310478412D+08
    0.6163046015D+07
    0.1819053366D+07
    0.5890524101D+06
    0.2075022610D+06
    0.7884135159D+05
    0.3203683113D+05
    0.1380419988D+05
    0.6253757750D+04
    0.2953526892D+04
    0.1441825816D+04
    0.7213708516D+03
    0.3667585435D+03
    0.1878796221D+03
    0.9615211421D+02
    0.4874383014D+02
    0.2426968006D+02
    0.1176776450D+02
    0.5509489203D+01
    0.2469551495D+01
    0.1050790533D+01
    0.4208307472D+00
    0.1572874075D+00
    0.5439732659D-01
$ p-type functions
   20    0    0
    0.9619364988D+07
    0.1748894297D+07
    0.3776897989D+06
    0.9530652053D+05
    0.2764310164D+05
    0.9065439292D+04
    0.3306663452D+04
    0.1319627402D+04
    0.5668053932D+03
    0.2577502367D+03
    0.1220696648D+03
    0.5922719194D+02
    0.2896012117D+02
    0.1403804335D+02
    0.6635916105D+01
    0.3009154095D+01
    0.1287651487D+01
    0.5114742028D+00
    0.185516165989106
    0.0604412646335735
$ d-type functions
   15    0    0
    0.8750257005D+04
    0.2826225895D+04
    0.1036370373D+04
    0.4222707247D+03
    0.1871029505D+03
    0.8823274436D+02
    0.4333953421D+02
    0.2170150249D+02
    0.1084157278D+02
    0.5288560901D+01
    0.2465308515D+01
    0.1074829055D+01
    0.4289312500D+00
    0.1533422944D+00
    0.0480626836557293
$ f-type functions
   10    0    0
    0.6233455459D+03
    0.2309628248D+03
    0.9628250237D+02
    0.4372957732D+02
    0.2095349024D+02
    0.1025702024D+02
    0.4967070839D+01
    0.2304222210D+01
    0.9915709298D+00
    0.383291506760484

a 80
$ Hg (Mercury)
$ s-type functions
   25    0    0
    0.9559384833D+08
    0.2293422155D+08
    0.6140333146D+07
    0.1819058507D+07
    0.5912091299D+06
    0.2090105738D+06
    0.7969314631D+05
    0.3249317942D+05
    0.1404671895D+05
    0.6383545469D+04
    0.3023753103D+04
    0.1480201825D+04
    0.7424696577D+03
    0.3783664160D+03
    0.1942296277D+03
    0.9958188189D+02
    0.5055918506D+02
    0.2520389227D+02
    0.1223139263D+02
    0.5729515156D+01
    0.2568540629D+01
    0.1092633567D+01
    0.4372955900D+00
    0.1632604718D+00
    0.5637483920D-01
$ p-type functions
   20    0    0
    0.1014564992D+08
    0.1830972577D+07
    0.3929296193D+06
    0.9863250855D+05
    0.2848650682D+05
    0.9311369150D+04
    0.3388320982D+04
    0.1350186065D+04
    0.5795383723D+03
    0.2635674008D+03
    0.1249290782D+03
    0.6070705227D+02
    0.2974814888D+02
    0.1445996898D+02
    0.6858084203D+01
    0.3121819039D+01
    0.1341601453D+01
    0.5354163400D+00
    0.195188151525472
    0.0639367318897005
$ d-type functions
   15    0    0
    0.9627332749D+04
    0.3026684977D+04
    0.1090018134D+04
    0.4396973726D+03
    0.1942567175D+03
    0.9190700874D+02
    0.4553234416D+02
    0.2309609531D+02
    0.1172877550D+02
    0.5830566106D+01
    0.2774349021D+01
    0.1235526805D+01
    0.5035380979D+00
    0.1836326777D+00
    0.05859404094695
$ f-type functions
   10    0    0
    0.6275166505D+03
    0.2315159961D+03
    0.9634817065D+02
    0.4376195245D+02
    0.2099059158D+02
    0.1028753828D+02
    0.4984723487D+01
    0.2310455072D+01
    0.9912081324D+00
    0.380826431871037

a 103
$ Lr (Lawrencium)
$ s-type functions
   28    0    0
0.331896006772D+09
0.829496533542D+08
0.229590447161D+08
0.698679849474D+07
0.232084567659D+07
0.835442231535D+06
0.323554302196D+06
0.133843412265D+06
0.587116606473D+05
0.271136351146D+05
0.130871663806D+05
0.655475509261D+04
0.338204016016D+04
0.178472361962D+04
0.956294323700D+03
0.516534169171D+03
0.279223444471D+03
0.149971427991D+03
0.794561414139D+02
0.412256192507D+02
0.207963038156D+02
0.101261147128D+02
0.472493384055D+01
0.209750640425D+01
0.879476034482D+00
0.345793120899D+00
0.126572334499D+00
0.428203100894D-01
$ p-type functions
   23    0    0
0.352356693181D+08
0.786496355769D+07
0.197120968570D+07
0.549586048169D+06
0.168869097812D+06
0.566527662775D+05
0.205585914528D+05
0.799487602885D+04
0.330081434450D+04
0.143339634562D+04
0.648622728793D+03
0.303000644644D+03
0.144765577011D+03
0.700813189809D+02
0.340564425419D+02
0.164589145634D+02
0.783705405204D+01
0.364249595883D+01
0.163713594772D+01
0.704944107497D+00
0.288106955304D+00
1.10720175008D-01
3.96386259113D-02
$ d-type functions
   16    0    0
0.192935860380D+05
0.560997041607D+04
0.191082953402D+04
0.743070288549D+03
0.321526847991D+03
0.150874833118D+03
0.748275272198D+02
0.382281986040D+02
0.196072614877D+02
0.983996453170D+01
0.470919233432D+01
0.209463542850D+01
0.843941610848D+00
0.300186469504D+00
0.918707794092D-01
2.35778435495D-02
$ f-type functions
   11    0    0
0.848508797282D+03
0.308247333325D+03
0.127424155651D+03
0.577285101954D+02
0.276052557641D+02
0.134193886887D+02
0.638689699609D+01
0.286642119374D+01
0.116831433604D+01
0.416510258322D+00
1.25087722910D-01

a 104
$ Rf (Rutherfordium)
$ s-type functions
   28    0    0
0.323707993526D+09
0.833627662712D+08
0.235826656410D+08
0.728006642299D+07
0.243623429598D+07
0.877937533426D+06
0.338445405618D+06
0.138648017098D+06
0.599595446609D+05
0.271920658360D+05
0.128465018536D+05
0.628066976242D+04
0.315663972780D+04
0.162017397487D+04
0.843597822783D+03
0.442655641597D+03
0.232526739634D+03
0.121471875280D+03
0.626893974741D+02
0.317502808404D+02
0.156767398887D+02
0.749614934141D+01
0.344837584474D+01
0.151601826974D+01
0.632742990491D+00
0.249059382814D+00
0.918439851480D-01
0.315203019620D-01
$ p-type functions
   23    0    0
0.350320362675D+08
0.783886721971D+07
0.196775828644D+07
0.549073925868D+06
0.168748776892D+06
0.565993316029D+05
0.205282978570D+05
0.797766253390D+04
0.329146754942D+04
0.142858078316D+04
0.646295977327D+03
0.301981013306D+03
0.144397433122D+03
0.700133843310D+02
0.341078658333D+02
0.165420759590D+02
0.791402793462D+01
0.370072968616D+01
0.167598249862D+01
0.728373334802D+00
0.300989367509D+00
1.17184707689D-01
4.25915565126D-02
$ d-type functions
   16    0    0
0.199900407870D+05
0.580871790487D+04
0.197787183210D+04
0.769167086979D+03
0.332967127495D+03
0.156384454742D+03
0.776695497747D+02
0.397581726328D+02
0.204443776966D+02
0.102931111501D+02
0.494536270012D+01
0.220994664174D+01
0.895263776788D+00
0.320449248098D+00
0.987779373586D-01
2.55568035632D-02
$ f-type functions
   11    0    0
0.926418500760D+03
0.331492881641D+03
0.136063255759D+03
0.616449936336D+02
0.296644092941D+02
0.145896600968D+02
0.705694703023D+01
0.323028910756D+01
0.134650948704D+01
0.491826096801D+00
1.51474136336D-01

a 105
$ Db (Dubnium)
$ s-type functions
   28    0    0
0.328059327384D+09
0.844986511389D+08
0.240161914500D+08
0.747968017599D+07
0.253486016296D+07
0.928292041266D+06
0.364789598760D+06
0.152754854770D+06
0.676877234513D+05
0.315177104223D+05
0.153142889734D+05
0.771088088019D+04
0.399524747818D+04
0.211535601528D+04
0.113655616345D+04
0.615366056747D+03
0.333410239072D+03
0.179512479247D+03
0.953780039648D+02
0.496600602780D+02
0.251616571214D+02
0.123200303637D+02
0.578885155920D+01
0.259208179198D+01
0.109836882684D+01
0.437379537411D+00
0.162535055770D+00
0.559733764946D-01
$ p-type functions
   23    0    0
0.367230737654D+08
0.842086363114D+07
0.215262236984D+07
0.608243655333D+06
0.188360904659D+06
0.633887675232D+05
0.229851385676D+05
0.890430733133D+04
0.365406502002D+04
0.157499954786D+04
0.706996961281D+03
0.327712140207D+03
0.155528613700D+03
0.749334584691D+02
0.363407493237D+02
0.175901491005D+02
0.842573166399D+01
0.396016340167D+01
0.181088505557D+01
0.798814388046D+00
0.337041210564D+00
1.34867462020D-01
5.07485144276D-02
$ d-type functions
   16    0    0
0.205126003568D+05
0.610044156512D+04
0.210279938615D+04
0.820602635599D+03
0.354135078577D+03
0.165085314039D+03
0.811995951137D+02
0.411630642044D+02
0.210074054116D+02
0.105426673364D+02
0.508211436001D+01
0.229856445593D+01
0.952773656694D+00
0.353546119058D+00
0.114717101519D+00
0.0317935111717721
$ f-type functions
   11    0    0
0.998480624957D+03
0.363802692860D+03
0.149985943104D+03
0.676466986641D+02
0.322706024268D+02
0.157429086255D+02
0.759334846370D+01
0.350110517917D+01
0.149194727429D+01
0.568108517782D+00
0.186892404825868

a 106
$ Sg (Seaborgium)
$ s-type functions
   28    0    0
0.328555152288D+09
0.837187724620D+08
0.236069568848D+08
0.731362450549D+07
0.247157458431D+07
0.904557342715D+06
0.355953050585D+06
0.149525919027D+06
0.665702669759D+05
0.311858141281D+05
0.152622918740D+05
0.774713664891D+04
0.404943454304D+04
0.216397464125D+04
0.117378209418D+04
0.641613117354D+03
0.350899170328D+03
0.190628448640D+03
0.102132100224D+03
0.535770627893D+02
0.273218775231D+02
0.134471451391D+02
0.634176974195D+01
0.284527719936D+01
0.120571689572D+01
0.479121512110D+00
0.177254988992D+00
0.606145170734D-01
$ p-type functions
   23    0    0
0.387685731363D+08
0.890616179480D+07
0.227968312037D+07
0.644697351295D+06
0.199737287281D+06
0.672215662205D+05
0.243684937084D+05
0.943503858352D+04
0.386881509189D+04
0.166592683140D+04
0.746967814202D+03
0.345812136596D+03
0.163906172498D+03
0.788663027725D+02
0.381990981184D+02
0.184673487716D+02
0.883629420224D+01
0.414929503678D+01
0.189601321081D+01
0.835979550912D+00
0.352664351229D+00
1.41144331414D-01
5.31405018550D-02
$ d-type functions
   16    0    0
0.204965029645D+05
0.614999064201D+04
0.213237114003D+04
0.835037579896D+03
0.360965218878D+03
0.168345701857D+03
0.827898842103D+02
0.419616263868D+02
0.214233988193D+02
0.107682885192D+02
0.520820981993D+01
0.236905403713D+01
0.990529457470D+00
0.372071997590D+00
0.122719892367D+00
3.47370203209D-02
$ f-type functions
   11    0    0
0.103029100069D+04
0.374193166125D+03
0.154400783250D+03
0.699479733117D+02
0.336222713274D+02
0.165714123791D+02
0.809332260071D+01
0.378515193276D+01
0.163826142704D+01
0.634133661606D+00
2.12143831344D-01

a 107
$ Bh (Bohrium)
$ s-type functions
   28    0    0
0.332101403000D+09
0.844559230169D+08
0.237939925053D+08
0.737246614703D+07
0.249400296687D+07
0.914429672418D+06
0.360747452830D+06
0.152014952744D+06
0.679250348687D+05
0.319495253299D+05
0.157043650869D+05
0.800807701991D+04
0.420550776409D+04
0.225798695885D+04
0.123046046829D+04
0.675596826483D+03
0.371032274770D+03
0.202334706217D+03
0.108766245337D+03
0.572154612130D+02
0.292387388076D+02
0.144098774664D+02
0.679905904740D+01
0.304898062237D+01
0.129005520478D+01
0.511258050145D+00
0.188399918195D+00
0.640855919522D-01
$ p-type functions
   23    0    0
0.380906639868D+08
0.882251858596D+07
0.227457370391D+07
0.647302732754D+06
0.201642216420D+06
0.681849742804D+05
0.248196525288D+05
0.964426448394D+04
0.396712172614D+04
0.171309537172D+04
0.770111766280D+03
0.357403481678D+03
0.169809976896D+03
0.819093787295D+02
0.397774251282D+02
0.192858555303D+02
0.925778220533D+01
0.436322309302D+01
0.200219738174D+01
0.887098756402D+00
0.376330367133D+00
1.51588191381D-01
5.74945783229D-02
$ d-type functions
   16    0    0
0.219995353912D+05
0.654648650208D+04
0.225516519787D+04
0.878906497203D+03
0.378721650247D+03
0.176331397182D+03
0.866942184711D+02
0.439866115850D+02
0.225081437308D+02
0.113518479143D+02
0.551467692972D+01
0.252184927473D+01
0.106091998787D+01
0.401263359664D+00
0.133345590893D+00
3.80495049680D-02
$ f-type functions
   11    0    0
0.114594960241D+04
0.411980216129D+03
0.169440114794D+03
0.769638281255D+02
0.372725536407D+02
0.185791231842D+02
0.920229970662D+01
0.437224149422D+01
0.192375620361D+01
0.756720612561D+00
2.56898902394D-01

a 108
$ Hs (Hassium)
$ s-type functions
   28    0    0
0.328799554204D+09
0.834899336465D+08
0.235036252211D+08
0.728193664025D+07
0.246481147035D+07
0.904812826003D+06
0.357590098290D+06
0.151034923106D+06
0.676780588895D+05
0.319382042070D+05
0.157571852261D+05
0.806799829318D+04
0.425584134153D+04
0.229588958256D+04
0.125740726782D+04
0.694022896598D+03
0.383228639720D+03
0.210156054663D+03
0.113615898923D+03
0.601122560513D+02
0.308977692846D+02
0.153159827007D+02
0.726824761447D+01
0.327789570342D+01
0.139461579672D+01
0.555675853180D+00
0.205830357720D+00
0.703609597634D-01
$ p-type functions
   23    0    0
0.354261313256D+08
0.828439195205D+07
0.215519288018D+07
0.618564058922D+06
0.194240904040D+06
0.661818048351D+05
0.242640262383D+05
0.949287820797D+04
0.393032234015D+04
0.170780423796D+04
0.772346347785D+03
0.360524379448D+03
0.172262262288D+03
0.835531946426D+02
0.407979005600D+02
0.198883543740D+02
0.959910187304D+01
0.454901643080D+01
0.209915255089D+01
0.935393881114D+00
0.399165973756D+00
1.61772763615D-01
6.17496692381D-02
$ d-type functions
   16    0    0
0.236184151659D+05
0.696907055774D+04
0.238509705327D+04
0.925115180885D+03
0.397370469317D+03
0.184695737612D+03
0.907676582394D+02
0.460860870402D+02
0.236224239443D+02
0.119439086823D+02
0.582086266400D+01
0.267176691170D+01
0.112857802444D+01
0.428684609920D+00
0.143076710896D+00
4.09992798481D-02
$ f-type functions
   11    0    0
0.115073893907D+04
0.411678145265D+03
0.169069166167D+03
0.768929002613D+02
0.373605226680D+02
0.187082925251D+02
0.931407016618D+01
0.444752748490D+01
0.196499384902D+01
0.774919887052D+00
2.63144993480D-01

a 109
$ Mt (Meitnerium)
$ s-type functions
   28    0    0
0.326159214083D+09
0.837141029215D+08
0.237800388465D+08
0.742238143660D+07
0.252733363064D+07
0.932056636413D+06
0.369618984701D+06
0.156484129200D+06
0.702202234624D+05
0.331590301673D+05
0.163591583571D+05
0.837165722189D+04
0.441189415704D+04
0.237724377563D+04
0.130025688052D+04
0.716742621634D+03
0.395319057044D+03
0.216598049396D+03
0.117045689176D+03
0.619330142654D+02
0.318586042663D+02
0.158176086935D+02
0.752551602572D+01
0.340631603242D+01
0.145632602157D+01
0.583887420314D+00
0.217955727883D+00
0.752052111612D-01
$ p-type functions
   23    0    0
0.401244726231D+08
0.943835412809D+07
0.246311451960D+07
0.707436505677D+06
0.221828823853D+06
0.753336923805D+05
0.274861821991D+05
0.106882498524D+05
0.439419074069D+04
0.189471748661D+04
0.849995045720D+03
0.393557160756D+03
0.186565723782D+03
0.898259110901D+02
0.435742840714D+02
0.211266611436D+02
0.101558568446D+02
0.480176048000D+01
0.221511233106D+01
0.989043690599D+00
0.424006759367D+00
1.73133371075D-01
6.67963318044D-02
$ d-type functions
   16    0    0
0.237647269918D+05
0.701516941445D+04
0.239943125088D+04
0.929549786513D+03
0.398713169919D+03
0.185097891574D+03
0.909127325397D+02
0.461806119937D+02
0.237156904637D+02
0.120360051085D+02
0.590104379977D+01
0.273215026590D+01
0.116772069568D+01
0.450361658330D+00
0.153214991804D+00
4.49456762555D-02
$ f-type functions
   11    0    0
0.132323646498D+04
0.476936552797D+03
0.196997496136D+03
0.900672916273D+02
0.440259919119D+02
0.222236911907D+02
0.111896779068D+02
0.542803544133D+01
0.245030874640D+01
0.994217359532D+00
3.50230221622D-01

a 110
$ Ds (Darmstadtium)
$ s-type functions
   28    0    0
0.319362475637D+09
0.823115543085D+08
0.234791296374D+08
0.735893138585D+07
0.251609118633D+07
0.931717293338D+06
0.370984177733D+06
0.157691165928D+06
0.710407242723D+05
0.336761728930D+05
0.166771067413D+05
0.856581338246D+04
0.453037054270D+04
0.244953332054D+04
0.134426466406D+04
0.743370483264D+03
0.411255989125D+03
0.225981478442D+03
0.122448772767D+03
0.649567523618D+02
0.334926676173D+02
0.166647207024D+02
0.794394991003D+01
0.360190626643D+01
0.154224390582D+01
0.619107063706D+00
0.231333106546D+00
0.798797044816D-01
$ p-type functions
   23    0    0
0.354005839743D+08
0.841492014657D+07
0.221828172816D+07
0.643332702408D+06
0.203625363115D+06
0.697799293884D+05
0.256836464776D+05
0.100724573852D+05
0.417534037138D+04
0.181489337408D+04
0.820612679897D+03
0.382893772357D+03
0.182892731834D+03
0.887192270242D+02
0.433578065527D+02
0.211772811595D+02
0.102553748782D+02
0.488468328680D+01
0.227012570105D+01
0.102121484634D+01
0.441126498590D+00
1.81515233854D-01
7.05816833092D-02
$ d-type functions
   16    0    0
0.250778752652D+05
0.737841118342D+04
0.251784109133D+04
0.974071975941D+03
0.417594693423D+03
0.193920626594D+03
0.953459113306D+02
0.485169060710D+02
0.249747413512D+02
0.127124629209D+02
0.625436351746D+01
0.290713488537D+01
0.124790007107D+01
0.483538347413D+00
0.165318875141D+00
4.87481670079D-02
$ f-type functions
   11    0    0
0.131971544279D+04
0.472521456383D+03
0.194537648077D+03
0.888894718050D+02
0.435096082263D+02
0.220207369003D+02
0.111227966338D+02
0.541196855084D+01
0.244838266418D+01
0.994053449841D+00
3.49599041084D-01

a 111
$ Rg (Roentgenium)
$ s-type functions
   28    0    0
0.312438937793D+09
0.806512850525D+08
0.230438367220D+08
0.723532989973D+07
0.247847549293D+07
0.919594477708D+06
0.366907176706D+06
0.156288447449D+06
0.705620285298D+05
0.335236609813D+05
0.166391338987D+05
0.856587197216D+04
0.454084543397D+04
0.246087089007D+04
0.135360079357D+04
0.750247790438D+03
0.416000540708D+03
0.229097738621D+03
0.124407951407D+03
0.661361022512D+02
0.341707779498D+02
0.170356865752D+02
0.813608754357D+01
0.369560437948D+01
0.158500966114D+01
0.637261419603D+00
0.238454379876D+00
0.824437309168D-01
$ p-type functions
   23    0    0
0.357229335032D+08
0.852138944559D+07
0.225383492920D+07
0.655706021738D+06
0.208160632057D+06
0.715347997772D+05
0.263993029187D+05
0.103788888601D+05
0.431240514417D+04
0.187856196318D+04
0.851129713113D+03
0.397884683378D+03
0.190386835475D+03
0.925042779184D+02
0.452750471153D+02
0.221439544300D+02
0.107368677803D+02
0.511980207522D+01
0.238181959276D+01
0.107243668708D+01
0.463626821028D+00
1.90909049771D-01
0.0742801098156241
$ d-type functions
   16    0    0
0.267969273425D+05
0.781408284083D+04
0.264730218733D+04
0.101842521492D+04
0.434833012368D+03
0.201396183018D+03
0.988969611867D+02
0.503251718229D+02
0.259373627029D+02
0.132334236502D+02
0.653269062729D+01
0.304967151946D+01
0.131589960266D+01
0.512942624401D+00
0.176546367998D+00
5.24397209720D-02
$ f-type functions
   11    0    0
0.134957971457D+04
0.480285585764D+03
0.196794022246D+03
0.895944455253D+02
0.437373635144D+02
0.220938774533D+02
0.111451162756D+02
0.541796362808D+01
0.244946862545D+01
0.993888092404D+00
3.49283765439D-01

a 112
$ Cn (Copernicium)
$ s-type functions
   28    0    0
0.311363730961D+09
0.802205182922D+08
0.228929224986D+08
0.718386933888D+07
0.246093477031D+07
0.913627892458D+06
0.364929729916D+06
0.155690770794D+06
0.704325314301D+05
0.335415873285D+05
0.166930959031D+05
0.861938357022D+04
0.458400040883D+04
0.249278766715D+04
0.137607215007D+04
0.765518129628D+03
0.426060420234D+03
0.235521965428D+03
0.128374639082D+03
0.684948196344D+02
0.355148486266D+02
0.177655656146D+02
0.851153752667D+01
0.387739445153D+01
0.166731637877D+01
0.671869912165D+00
0.251874726800D+00
0.872085958420D-01
$ p-type functions
   23    0    0
0.360765114878D+08
0.864206870418D+07
0.229437707731D+07
0.669734518935D+06
0.213239809952D+06
0.734680497295D+05
0.271725416850D+05
0.107028749323D+05
0.445395657538D+04
0.194269111595D+04
0.881070547886D+03
0.412195906823D+03
0.197342048985D+03
0.959169731969D+02
0.469535116364D+02
0.229654192869D+02
0.111340014387D+02
0.530805809928D+01
0.246867812947D+01
0.111115484689D+01
0.480178732331D+00
1.97645250880D-01
7.68708847168D-02
$ d-type functions
   16    0    0
0.273075287685D+05
0.796165652090D+04
0.269808919157D+04
0.103873897056D+04
0.444037080613D+03
0.205996657369D+03
0.101366548877D+03
0.517116187074D+02
0.267304346094D+02
0.136840217127D+02
0.678073493612D+01
0.317878014018D+01
0.137794015337D+01
0.539823508240D+00
0.186805747947D+00
5.58098831005D-02
$ f-type functions
   11    0    0
0.136347940618D+04
0.483838963919D+03
0.197882141280D+03
0.899915613283D+02
0.439058424837D+02
0.221719609341D+02
0.111810624912D+02
0.543244257201D+01
0.245344446042D+01
0.993715937276D+00
3.48248403981D-01
