# Supplementary material for: Relativistic Prolapse-Free Gaussian Basis Sets of Double- and Triple‑ζ Quality for d‑Block Elements: (aug-)RPF-2Z and (aug-)RPF-3Z
Source: J Chem Theory Comput. 2025 Aug 6;21(16):7813–7. doi: 10.1021/acs.jctc.5c00669 (PMC12392452; doi:10.1021/acs.jctc.5c00669)
Supplement: Supplementary file 5 [file ct5c00669_si_005.txt]

$ Augmented relativistic prolapse-free Gaussian basis sets of triple-zeta quality: aug-RPF-3Z
$
$  REFERENCE
$
$
a 21
$ Sc (Scandium)
$ s-type functions
   21    0    0
    0.7248139569D+07
    0.1351030771D+07
    0.2933548698D+06
    0.7318320243D+05
    0.2068808267D+05
    0.6536126960D+04
    0.2276212470D+04
    0.8617829109D+03
    0.3498455841D+03
    0.1501927720D+03
    0.6725374386D+02
    0.3097985444D+02
    0.1447899552D+02
    0.6771647242D+01
    0.3125703140D+01
    0.1404427487D+01
    0.6058286115D+00
    0.2474570236D+00
    0.9439522249D-01
    0.3316661480D-01
    1.058653556E-02
$ p-type functions
   14    0    0
    0.3931924387D+04
    0.9968168296D+03
    0.3021452097D+03
    0.1060053594D+03
    0.4167477860D+02
    0.1777353279D+02
    0.7960691768D+01
    0.3625150650D+01
    0.1624879360D+01
    0.6939970239D+00
    0.2734369040D+00
    9.621466962E-02
    2.927060597E-02
    7.453323998E-03
$ d-type functions
   11    0    0
    0.1072959532D+03
    0.3487819908D+02
    0.1278843365D+02
    0.5134479633D+01
    0.2191363794D+01
    0.9651497005D+00
    0.4258534961D+00
    0.1827402770D+00
    0.7403550654D-01
    2.749164477E-02
    9.083212604E-03
$ f-type functions
    3    0    0
    0.1624879360D+01
    0.2734369040D+00
    9.621466962E-02
$ g-type functions
    2    0    0
    0.4258534961D+00
    0.1827402770D+00   

a 22
$ Ti (Titanium)
$ s-type functions
   21    0    0
    0.8410183565D+07
    0.1547330119D+07
    0.3324751624D+06
    0.8226596455D+05
    0.2311276891D+05
    0.7270103469D+04
    0.2524480815D+04
    0.9541847288D+03
    0.3870862894D+03
    0.1661820426D+03
    0.7444703555D+02
    0.3431498190D+02
    0.1604645949D+02
    0.7506194181D+01
    0.3463311249D+01
    0.1554105313D+01
    0.6687635525D+00
    0.2721159589D+00
    0.1032311419D+00
    0.3600217908D-01
    1.138136151E-02
$ p-type functions
   14    0    0
    0.4651082708D+04
    0.1160108663D+04
    0.3477339036D+03
    0.1211617729D+03
    0.4747018018D+02
    0.2022922648D+02
    0.9069999600D+01
    0.4138770199D+01
    0.1859250350D+01
    0.7953776858D+00
    0.3134327441D+00
    1.100568853E-01
    3.330875651E-02
    8.404936384E-03
$ d-type functions
   11    0    0
    0.1253899202D+03
    0.4018423389D+02
    0.1466608659D+02
    0.5903784486D+01
    0.2538613934D+01
    0.1129288619D+01
    0.5033239372D+00
    0.2176791212D+00
    0.8847177412D-01
    3.272681053E-02
    1.067101738E-02
$ f-type functions
    3    0    0
    0.1859250350D+01
    0.3134327441D+00
    1.100568853E-01
$ g-type functions
    2    0    0
    0.5033239372D+00
    0.2176791212D+00

a 23
$  V (Vanadium)
$ s-type functions
   21    0    0
    0.9489995925D+07
    0.1732306280D+07
    0.3701953843D+06
    0.9129177664D+05
    0.2560786267D+05
    0.8053834354D+04
    0.2799409394D+04
    0.1060012957D+04
    0.4310063232D+03
    0.1854942676D+03
    0.8329106244D+02
    0.3846219296D+02
    0.1800462533D+02
    0.8421611705D+01
    0.3879842467D+01
    0.1735351272D+01
    0.7427827442D+00
    0.2999051950D+00
    0.1125902079D+00
    0.3873988938D-01
    1.204214712E-02
$ p-type functions
   14    0    0
    0.5305614367D+04
    0.1335129866D+04
    0.4014748669D+03
    0.1397227441D+03
    0.5451005402D+02
    0.2308945865D+02
    0.1028502595D+02
    0.4666361771D+01
    0.2088621107D+01
    0.8932561876D+00
    0.3535528868D+00
    1.254358266E-01
    3.863710063E-02
    1.000760272E-02
$ d-type functions
   11    0    0
    0.1421266826D+03
    0.4604079888D+02
    0.1700944993D+02
    0.6931233594D+01
    0.3012980430D+01
    0.1351264155D+01
    0.6046931273D+00
    0.2611399406D+00
    0.1052562086D+00
    3.829578340E-02
    1.216397920E-02
$ f-type functions
    3    0    0
    0.2088621107D+01
    0.3535528868D+00
    1.254358266E-01
$ g-type functions
    2    0    0
    0.6046931273D+00
    0.2611399406D+00

a 24
$ Cr (Chromium)
$ s-type functions
   21    0    0
    0.1099854407D+08
    0.1949188102D+07
    0.4076773220D+06
    0.9908653549D+05
    0.2755745215D+05
    0.8635367951D+04
    0.3002140680D+04
    0.1140199055D+04
    0.4658228621D+03
    0.2015776818D+03
    0.9097805684D+02
    0.4216911338D+02
    0.1976545996D+02
    0.9224972112D+01
    0.4221433180D+01
    0.1865015891D+01
    0.7832924728D+00
    0.3079464544D+00
    0.1115905302D+00
    0.3670045012D-01
    1.078694333E-02
$ p-type functions
   14    0    0
    0.6078228064D+04
    0.1482865442D+04
    0.4390030083D+03
    0.1521813806D+03
    0.5960340708D+02
    0.2544974682D+02
    0.1143104495D+02
    0.5211536167D+01
    0.2327074079D+01
    0.9819888612D+00
    0.3778697155D+00
    1.279393250E-01
    3.677729124E-02
    8.660768086E-03
$ d-type functions
   11    0    0
    0.1524359785D+03
    0.4830832268D+02
    0.1769315619D+02
    0.7180879232D+01
    0.3096556255D+01
    0.1360346197D+01
    0.5837529957D+00
    0.2346162461D+00
    0.8467913374D-01
    2.631626059E-02
    6.752140618E-03
$ f-type functions
    3    0    0
    0.2327074079D+01
    0.3778697155D+00
    1.279393250E-01
$ g-type functions
    2    0    0
    0.1360346197D+01
    0.5837529957D+00 

a 25
$ Mn (Manganes)
$ s-type functions
   21    0    0
    0.1225080115D+08
    0.2164946958D+07
    0.4511589158D+06
    0.1091992139D+06
    0.3023606934D+05
    0.9433116019D+04
    0.3266007753D+04
    0.1236003238D+04
    0.5035823924D+03
    0.2175595569D+03
    0.9816364240D+02
    0.4556131008D+02
    0.2142510462D+02
    0.1005400456D+02
    0.4637167174D+01
    0.2070485271D+01
    0.8814657157D+00
    0.3524201744D+00
    0.1303305790D+00
    0.4391069218D-01
    1.327519188E-02
$ p-type functions
   14    0    0
    0.7067418044D+04
    0.1707385896D+04
    0.5009603779D+03
    0.1723526228D+03
    0.6713010052D+02
    0.2857877643D+02
    0.1283922909D+02
    0.5876859394D+01
    0.2646090771D+01
    0.1131512387D+01
    0.4436608180D+00
    0.15400048
    0.04568929
    1.118587603E-02
$ d-type functions
   11    0    0
    0.1943659907D+03
    0.6295088069D+02
    0.2337292391D+02
    0.9586874647D+01
    0.4186170270D+01
    0.1875234712D+01
    0.8304554709D+00
    0.3503661230D+00
    0.1357050385D+00
    0.04650086
    1.358439489E-02
$ f-type functions
    3    0    0
    0.2646090771D+01
    0.4436608180D+00
    0.15400048
$ g-type functions
    2    0    0
    0.1875234712D+01
    0.8304554709D+00

a 26
$ Fe (Iron)
$ s-type functions
   21    0    0
    0.1364398773D+08
    0.2384601369D+07
    0.4926807201D+06
    0.1184888821D+06
    0.3266170407D+05
    0.1016099473D+05
    0.3512826564D+04
    0.1328884489D+04
    0.5416450082D+03
    0.2342211951D+03
    0.1058055677D+03
    0.4916416624D+02
    0.2313841519D+02
    0.1086051104D+02
    0.5005939317D+01
    0.2231138413D+01
    0.9468038306D+00
    0.3766803851D+00
    0.1383414930D+00
    0.4618333703D-01
    1.379934612E-02
$ p-type functions
   14    0    0
    0.7919775446D+04
    0.1911644842D+04
    0.5601785362D+03
    0.1924203988D+03
    0.7481033942D+02
    0.3178619080D+02
    0.1425155228D+02
    0.6510482195D+01
    0.2925983814D+01
    0.1249162503D+01
    0.4891417043D+00
    0.16962883
    0.05030305
    1.231683512E-02
$ d-type functions
   11    0    0
    0.2172682091D+03
    0.7030392074D+02
    0.2615124062D+02
    0.1076268293D+02
    0.4716831937D+01
    0.2118692715D+01
    0.9387703564D+00
    0.3949214226D+00
    0.1518126837D+00
    0.05132602
    1.468876691E-02
$ f-type functions
    3    0    0
    0.2925983814D+01
    0.4891417043D+00
    0.16962883
$ g-type functions
    2    0    0
    0.2118692715D+01
    0.9387703564D+00

a 27
$ Co (Cobalt)
$ s-type functions
   21    0    0
    0.1508389753D+08
    0.2637249241D+07
    0.5448082126D+06
    0.1309463870D+06
    0.3605814133D+05
    0.1120148581D+05
    0.3865564699D+04
    0.1459210060D+04
    0.5933251753D+03
    0.2558823716D+03
    0.1152558892D+03
    0.5339045101D+02
    0.2504634139D+02
    0.1171676670D+02
    0.5382159786D+01
    0.2390524763D+01
    0.1010928172D+01
    0.4008116005D+00
    0.1467086544D+00
    0.4881678685D-01
    1.454062889E-02
$ p-type functions
   14    0    0
    0.8980728517D+04
    0.2139195677D+04
    0.6218730805D+03
    0.2128124223D+03
    0.8269282629D+02
    0.3519216701D+02
    0.1582206518D+02
    0.7248547419D+01
    0.3263932180D+01
    0.1393366181D+01
    0.5439451056D+00
    1.873019163E-01
    5.487295878E-02
    1.319274649E-02
$ d-type functions
   11    0    0
    0.2410180579D+03
    0.7768296279D+02
    0.2891291680D+02
    0.1193980916D+02
    0.5256439183D+01
    0.2370413481D+01
    0.1052068954D+01
    0.4415718300D+00
    0.1684011292D+00
    5.606922455E-02
    1.565991633E-02
$ f-type functions
    3    0    0
    0.3263932180D+01
    0.5439451056D+00
    1.873019163E-01
$ g-type functions
    2    0    0
    0.2370413481D+01
    0.1052068954D+01

a 28
$ Ni (Nickel)
$ s-type functions
   21    0    0
    0.1600469824D+08
    0.2826263653D+07
    0.5885499287D+06
    0.1423380728D+06
    0.3937201666D+05
    0.1226717964D+05
    0.4239883789D+04
    0.1600947246D+04
    0.6503926235D+03
    0.2799699289D+03
    0.1257610163D+03
    0.5805521509D+02
    0.2712430780D+02
    0.1263164734D+02
    0.5774400476D+01
    0.2551884803D+01
    0.1073702995D+01
    0.4235823686D+00
    0.1543063764D+00
    0.5111917499D-01
    1.516699145E-02
$ p-type functions
   14    0    0
    0.1031050786D+05
    0.2413818450D+04
    0.6936170111D+03
    0.2357141796D+03
    0.9127729735D+02
    0.3880709897D+02
    0.1745384750D+02
    0.8001345439D+01
    0.3602358737D+01
    0.1534699123D+01
    0.5961178531D+00
    2.034107314E-01
    5.875011143E-02
    1.383875050E-02
$ d-type functions
   11    0    0
    0.2640521909D+03
    0.8447421870D+02
    0.3134938023D+02
    0.1294864282D+02
    0.5711237335D+01
    0.2580875047D+01
    0.1146448927D+01
    0.4803010737D+00
    0.1820805948D+00
    5.992736450E-02
    1.642926945E-02
$ f-type functions
    3    0    0
    0.3602358737D+01
    0.5961178531D+00
    2.034107314E-01
$ g-type functions
    2    0    0
    0.2580875047D+01
    0.1146448927D+01

a 29
$ Cu (Copper)
$ s-type functions
   21    0    0
    0.1738704819D+08
    0.3003132690D+07
    0.6160405807D+06
    0.1476569098D+06
    0.4068472630D+05
    0.1267843678D+05
    0.4396228164D+04
    0.1668777593D+04
    0.6822506107D+03
    0.2955562591D+03
    0.1334782980D+03
    0.6182711023D+02
    0.2889805021D+02
    0.1340920272D+02
    0.6077230527D+01
    0.2646673207D+01
    0.1089708413D+01
    0.4173103695D+00
    0.1462414402D+00
    0.4613894482D-01
    1.289360321E-02
$ p-type functions
   14    0    0
    0.1119257481D+05
    0.2615907403D+04
    0.7504300860D+03
    0.2545246471D+03
    0.9831446347D+02
    0.4165903179D+02
    0.1865268460D+02
    0.8500611407D+01
    0.3798147699D+01
    0.1602664548D+01
    0.6151750783D+00
    2.069075721E-01
    5.873700676E-02
    1.355630212E-02
$ d-type functions
   11    0    0
    0.2572506023D+03
    0.8205905468D+02
    0.3034109091D+02
    0.1244957563D+02
    0.5427260645D+01
    0.2406543338D+01
    0.1039148638D+01
    0.4183278101D+00
    0.1503124598D+00
    4.615263571E-02
    1.159325576E-02
$ f-type functions
    3    0    0
    0.3798147699D+01
    0.6151750783D+00
    2.069075721E-01
$ g-type functions
    2    0    0
    0.2406543338D+01
    0.1039148638D+01

a 30
$ Zn (Thallium)
$ s-type functions
   21    0    0
    0.1800278043D+08
    0.3222676749D+07
    0.6780428557D+06
    0.1651751822D+06
    0.4589482417D+05
    0.1432840689D+05
    0.4951438566D+04
    0.1865727410D+04
    0.7551484068D+03
    0.3234206643D+03
    0.1443904830D+03
    0.6619554117D+02
    0.3069886245D+02
    0.1418741330D+02
    0.6436585821D+01
    0.2823991126D+01
    0.1180349241D+01
    0.4630001914D+00
    0.1679033178D+00
    0.5545348713D-01
    1.643137604E-02
$ p-type functions
   14    0    0
    0.1288888028D+05
    0.2978545431D+04
    0.8472927140D+03
    0.2857371769D+03
    0.1100190503D+03
    0.4658013355D+02
    0.2088474092D+02
    0.9550295520D+01
    0.4289707840D+01
    0.1822743822D+01
    0.7056257187D+00
    2.396833383E-01
    6.879863082E-02
    1.607178385E-02
$ d-type functions
   11    0    0
    0.3178882234D+03
    0.9991746980D+02
    0.3693997907D+02
    0.1533711053D+02
    0.6827875471D+01
    0.3111904316D+01
    0.1386337382D+01
    0.5763909397D+00
    0.2135375848D+00
    6.730447384E-02
    1.723175152E-02
$ f-type functions
    3    0    0
    0.4289707840D+01
    0.7056257187D+00
    2.396833383E-01
$ g-type functions
    2    0    0
    0.3111904316D+01
    0.1386337382D+01

a 39
$  Y (Yttrium)
$ s-type functions
   25    0    0
    0.4651777015D+08
    0.1034983315D+08
    0.2566800799D+07
    0.7039449511D+06
    0.2117952936D+06
    0.6935349390D+05
    0.2452099993D+05
    0.9286865533D+04
    0.3737701780D+04
    0.1585944572D+04
    0.7038215956D+03
    0.3240945713D+03
    0.1536239289D+03
    0.7436477728D+02
    0.3647038565D+02
    0.1797717512D+02
    0.8835963646D+01
    0.4296166737D+01
    0.2049964930D+01
    0.9523425487D+00
    0.4273313527D+00
    0.1837403325D+00
    0.7510273765D-01
    0.2895089051D-01
    1.044158270E-02
$ p-type functions
   18    0    0
    0.1054931643D+06
    0.2400428985D+05
    0.6462373264D+04
    0.2015664721D+04
    0.7132669055D+03
    0.2803998787D+03
    0.1199167865D+03
    0.5463148435D+02
    0.2596278768D+02
    0.1260344848D+02
    0.6119862317D+01
    0.2910667186D+01
    0.1327781245D+01
    0.5688896553D+00
    0.2241720766D+00
    7.955571979E-02
    2.489901490E-02
    6.729739082E-03
$ d-type functions
   14    0    0
    0.9249000730D+03
    0.3203856345D+03
    0.1242208242D+03
    0.5260922852D+02
    0.2375082069D+02
    0.1115443237D+02
    0.5318283686D+01
    0.2512197049D+01
    0.1147353077D+01
    0.4944298190D+00
    0.1961911523D+00
    0.6995590486D-01
    2.187472197E-02
    5.853786965E-03
$ f-type functions
    3    0    0
    0.5688896553D+00
    0.2241720766D+00
    7.955571979E-02
$ g-type functions
    2    0    3
    0.1961911523D+00
    0.6995590486D-01

a 40
$ Zr (Zirconium)
$ s-type functions
   25    0    0
    0.1396427542D+09
    0.2981811499D+08
    0.7091904361D+07
    0.1863976670D+07
    0.5371393910D+06
    0.1683745593D+06
    0.5696169341D+05
    0.2063385022D+05
    0.7940404524D+04
    0.3220653231D+04
    0.1366023908D+04
    0.6011178722D+03
    0.2722839222D+03
    0.1259561520D+03
    0.5903720798D+02
    0.2781732007D+02
    0.1307259561D+02
    0.6079102131D+01
    0.2775377972D+01
    0.1234195419D+01
    0.5303942779D+00
    0.2185449865D+00
    0.8566116869D-01
    0.3168854385D-01
    1.097664761E-02
$ p-type functions
   18    0    0
    0.1317867590D+06
    0.2901968273D+05
    0.7616200787D+04
    0.2330912226D+04
    0.8139022194D+03
    0.3172446387D+03
    0.1350545013D+03
    0.6143749751D+02
    0.2922029666D+02
    0.1421606306D+02
    0.6922048640D+01
    0.3300407042D+01
    0.1507630394D+01
    0.6455557475D+00
    0.2535134914D+00
    8.933339210E-02
    2.763687701E-02
    7.344182607E-03
$ d-type functions
   14    0    0
    0.1038143728D+04
    0.3568359651D+03
    0.1375665522D+03
    0.5805471240D+02
    0.2617518683D+02
    0.1230600493D+02
    0.5887984473D+01
    0.2798245408D+01
    0.1289204493D+01
    0.5619814534D+00
    0.2262213621D+00
    0.8207369664D-01
    2.619270933E-02
    7.176458771E-03
$ f-type functions
    3    0    0
    0.6455557475D+00
    0.2535134914D+00
    8.933339210E-02
$ g-type functions
    2    0    3
    0.2262213621D+00
    0.8207369664D-01

a 41
$ Nb (Niobium)
$ s-type functions
   25    0    0
    0.2346362083D+09
    0.5132240389D+08
    0.1237401327D+08
    0.3265643467D+07
    0.9367949413D+06
    0.2900686932D+06
    0.9627215807D+05
    0.3401003336D+05
    0.1269939071D+05
    0.4977269572D+04
    0.2033269128D+04
    0.8597198821D+03
    0.3736288894D+03
    0.1657327272D+03
    0.7451152097D+02
    0.3371699634D+02
    0.1524921902D+02
    0.6845143750D+01
    0.3028424604D+01
    0.1311333499D+01
    0.5518673706D+00
    0.2241529320D+00
    0.8725799944D-01
    0.3232809952D-01
    1.131962831E-02
$ p-type functions
   18    0    0
    0.1486487010D+06
    0.3213920383D+05
    0.8322827589D+04
    0.2524089973D+04
    0.8765430987D+03
    0.3408102033D+03
    0.1450638277D+03
    0.6609205697D+02
    0.3151514839D+02
    0.1537820892D+02
    0.7508355548D+01
    0.3586517355D+01
    0.1638801820D+01
    0.7003928327D+00
    0.2737505900D+00
    9.567597803E-02
    2.923624503E-02
    7.637434042E-03
$ d-type functions
   14    0    0
    0.1010076309D+04
    0.3480120306D+03
    0.1340429288D+03
    0.5635008330D+02
    0.2524280686D+02
    0.1176425906D+02
    0.5568866312D+01
    0.2614181324D+01
    0.1188126686D+01
    0.5104337072D+00
    0.2023750264D+00
    0.7229477213D-01
    2.271855447E-02
    6.131542577E-03
$ f-type functions
    3    0    0
    0.7003928327D+00
    0.2737505900D+00
    9.567597803E-02
$ g-type functions
    2    0    3
    0.5104337072D+00
    0.2023750264D+00

a 42
$ Mo (Molybdenum)
$ s-type functions
   25    0    0
    0.1440310348D+09
    0.3163804701D+08
    0.7696277537D+07
    0.2058007216D+07
    0.6004624267D+06
    0.1897471248D+06
    0.6446034789D+05
    0.2336769162D+05
    0.8972683704D+04
    0.3622346030D+04
    0.1526146385D+04
    0.6660683288D+03
    0.2989065007D+03
    0.1369063444D+03
    0.6352739938D+02
    0.2964322978D+02
    0.1380684841D+02
    0.6371560877D+01
    0.2891725158D+01
    0.1281166983D+01
    0.5500088301D+00
    0.2271048649D+00
    0.8952693497D-01
    0.3344484212D-01
    1.175250355E-02
$ p-type functions
   18    0    0
    0.1726192027D+06
    0.3622245736D+05
    0.9175943337D+04
    0.2741215044D+04
    0.9433885939D+03
    0.3653665860D+03
    0.1555583347D+03
    0.7112455404D+02
    0.3411482916D+02
    0.1676871484D+02
    0.8251347025D+01
    0.3970580277D+01
    0.1825251548D+01
    0.7830088061D+00
    0.3062113643D+00
    1.066405215E-01
    3.230762808E-02
    8.317739372E-03
$ d-type functions
   14    0    0
    0.1085707426D+04
    0.3732342841D+03
    0.1436643672D+03
    0.6046010864D+02
    0.2716405610D+02
    0.1272271101D+02
    0.6065653062D+01
    0.2874364510D+01
    0.1321983398D+01
    0.5762136681D+00
    0.2324170677D+00
    0.8470965215D-01
    2.724154344E-02
    7.547757948E-03
$ f-type functions
    3    0    0
    0.7830088061D+00
    0.3062113643D+00
    1.066405215E-01
$ g-type functions
    2    0    3
    0.5762136681D+00
    0.2324170677D+00

a 43
$ Tc (Technetium)
$ s-type functions
   25    0    0
    0.1379678709D+09
    0.3058427739D+08
    0.7501609657D+07
    0.2020993747D+07
    0.5936740145D+06
    0.1887652145D+06
    0.6449188049D+05
    0.2350258092D+05
    0.9069259062D+04
    0.3678680636D+04
    0.1557021773D+04
    0.6826496920D+03
    0.3077655594D+03
    0.1416378540D+03
    0.6605324382D+02
    0.3098722949D+02
    0.1451655037D+02
    0.6741467951D+01
    0.3080875779D+01
    0.1375437495D+01
    0.5954876813D+00
    0.2481922682D+00
    0.9885657307D-01
    0.3735450489D-01
    1.329287254E-02
$ p-type functions
   18    0    0
    0.2039303787D+06
    0.4244171167D+05
    0.1065646272D+05
    0.3154458118D+04
    0.1075747335D+04
    0.4130017684D+03
    0.1744343311D+03
    0.7920137826D+02
    0.3777778912D+02
    0.1849803777D+02
    0.9086202516D+01
    0.4375111151D+01
    0.2018031770D+01
    0.8713275349D+00
    0.3441372710D+00
    1.214957585E-01
    3.746726209E-02
    9.862489120E-03
$ d-type functions
   14    0    0
    0.1273912477D+04
    0.4305279932D+03
    0.1643134300D+03
    0.6910092357D+02
    0.3124374086D+02
    0.1481971486D+02
    0.7195211665D+01
    0.3489020073D+01
    0.1648727149D+01
    0.7408133490D+00
    0.3088252196D+00
    0.1165440023D+00
    3.884808084E-02
    1.116043034E-02
$ f-type functions
    3    0    0
    0.8713275349D+00
    0.3441372710D+00
    1.214957585E-01
$ g-type functions
    2    0    3
    0.7408133490D+00   
    0.3088252196D+00

a 44
$ Ru (Ruthenium)
$ s-type functions
   25    0    0
    0.1499017926D+09
    0.3311370878D+08
    0.8105103666D+07
    0.2181641784D+07
    0.6409243952D+06
    0.2039637658D+06
    0.6978249154D+05
    0.2547484333D+05
    0.9848555625D+04
    0.4001786391D+04
    0.1696211386D+04
    0.7443464573D+03
    0.3356322835D+03
    0.1543370341D+03
    0.7183213304D+02
    0.3358411715D+02
    0.1565453025D+02
    0.7220403106D+01
    0.3270563000D+01
    0.1443934971D+01
    0.6166818417D+00
    0.2528642700D+00
    0.9879863050D-01
    0.3650697955D-01
    1.266154699E-02
$ p-type functions
   18    0    0
    0.2232509549D+06
    0.4594842314D+05
    0.1144917844D+05
    0.3373317119D+04
    0.1147814901D+04
    0.4405255452D+03
    0.1862548519D+03
    0.8472938599D+02
    0.4050449285D+02
    0.1987319628D+02
    0.9774180092D+01
    0.4706453277D+01
    0.2167008799D+01
    0.9318238338D+00
    0.3654819042D+00
    1.277054926E-01
    3.882554989E-02
    1.003096474E-02
$ d-type functions
   14    0    0
    0.1266352761D+04
    0.4331840402D+03
    0.1660998558D+03
    0.6974708975D+02
    0.3133458308D+02
    0.1471443904D+02
    0.7056127592D+01
    0.3375771424D+01
    0.1574144143D+01
    0.6989752321D+00
    0.2887392780D+00
    0.1084070937D+00
    3.614084136E-02
    1.045221909E-02
$ f-type functions
    3    0    0
    0.9318238338D+00
    0.3654819042D+00
    1.277054926E-01
$ g-type functions
    2    0    0
    0.6989752321D+00
    0.2887392780D+00

a 45
$ Rh (Rhodium)
$ s-type functions
   25    0    0
    0.1616559642D+09
    0.3630524444D+08
    0.8998021892D+07
    0.2443391358D+07
    0.7217313820D+06
    0.2302305620D+06
    0.7874508321D+05
    0.2866983988D+05
    0.1103155405D+05
    0.4453751648D+04
    0.1873101985D+04
    0.8147253726D+03
    0.3638678700D+03
    0.1656635964D+03
    0.7633604092D+02
    0.3534431825D+02
    0.1632545433D+02
    0.7468525950D+01
    0.3359670787D+01
    0.1475431403D+01
    0.6280150533D+00
    0.2572279024D+00
    0.1006540722D+00
    0.3735752846D-01
    1.305649762E-02
$ p-type functions
   18    0    0
    0.2485656310D+06
    0.5098141160D+05
    0.1264715316D+05
    0.3707230935D+04
    0.1254435223D+04
    0.4786900195D+03
    0.2012490482D+03
    0.9106519533D+02
    0.4332872745D+02
    0.2117727925D+02
    0.1038725773D+02
    0.4994982405D+01
    0.2300568270D+01
    0.9914485739D+00
    0.3905754658D+00
    1.374058499E-01
    4.217322170E-02
    1.103228377E-02
$ d-type functions
   14    0    0
    0.1382840694D+04
    0.4622708190D+03
    0.1749209695D+03
    0.7307679480D+02
    0.3287611367D+02
    0.1553516870D+02
    0.7520680539D+01
    0.3638104134D+01
    0.1715303907D+01
    0.7688226054D+00
    0.3195225236D+00
    0.1200986779D+00
    3.982057629E-02
    1.136005856E-02
$ f-type functions
    3    0    0
    0.9914485739D+00
    0.3905754658D+00   
    1.374058499E-01 
$ g-type functions
    2    0    0
    0.1715303907D+01
    0.7688226054D+00

a 46
$ Pd (Palladium)
$ s-type functions
   26    0    0
    0.3021560951D+10
    0.6481057864D+09
    0.1529816587D+09
    0.3947767845D+08
    0.1106426237D+08
    0.3345736951D+07
    0.1084424782D+07
    0.3742701880D+06
    0.1366435209D+06
    0.5242648088D+05
    0.2099955396D+05
    0.8723825723D+04
    0.3734059950D+04
    0.1635960571D+04
    0.7288219874D+03
    0.3279948574D+03
    0.1481321697D+03
    0.6669731659D+02
    0.2974293443D+02
    0.1305015252D+02
    0.5596848215D+01
    0.2330813291D+01
    0.9363695974D+00
    0.3604979764D+00
    1.321337965E-01
    4.580579207E-02 
$ p-type functions
   18    0    0
    0.2844003122D+06
    0.5555403008D+05
    0.1332874725D+05
    0.3828679351D+04
    0.1283489140D+04
    0.4894592916D+03
    0.2069758962D+03
    0.9460180436D+02
    0.4555679466D+02
    0.2253090468D+02
    0.1115510003D+02
    0.5389336669D+01
    0.2476633855D+01
    0.1055238382D+01
    0.4063490749D+00
    1.378496067E-01
    4.015752937E-02
    9.792222580E-03
$ d-type functions
   14    0    0
    0.1393354236D+04
    0.4648064019D+03
    0.1759654374D+03
    0.7361467673D+02
    0.3313753954D+02
    0.1562902812D+02
    0.7520324843D+01
    0.3594770696D+01
    0.1662159896D+01
    0.7238998243D+00
    0.2891513723D+00
    0.1031454819D+00
    3.199560868E-02
    8.403937406E-03
$ f-type functions
    3    0    0
    0.1055238382D+01
    0.4063490749D+00
    1.378496067E-01
$ g-type functions
    2    0    3
    0.1662159896D+01
    0.7238998243D+00

a 47
$ Ag (Silver)
$ s-type functions
   25    0    0
    0.1390155196D+09
    0.3192548057D+08
    0.8074389964D+07
    0.2233128673D+07
    0.6706302735D+06
    0.2171458677D+06
    0.7527532185D+05
    0.2774086119D+05
    0.1079163263D+05
    0.4400356776D+04
    0.1867479232D+04
    0.8190764769D+03
    0.3686612893D+03
    0.1690825005D+03
    0.7846418267D+02
    0.3658301935D+02
    0.1701596429D+02
    0.7840362457D+01
    0.3553463840D+01
    0.1573031700D+01
    0.6753462490D+00
    0.2792238954D+00
    0.1103949920D+00
    0.4144293390D-01
    1.466863064E-02
$ p-type functions
   18    0    0
    0.3258631220D+06
    0.6470040535D+05
    0.1563452384D+05
    0.4489388980D+04
    0.1495663110D+04
    0.5644732239D+03
    0.2356323838D+03
    0.1062252408D+03
    0.5049410023D+02
    0.2471113915D+02
    0.1215634898D+02
    0.5869361588D+01
    0.2715657120D+01
    0.1175640168D+01
    0.4649522559D+00
    1.640196243E-01
    5.039133064E-02
    1.316459338E-02
$ d-type functions
   14    0    0
    0.1558781388D+04
    0.5275357707D+03
    0.2011577991D+03
    0.8439169513D+02
    0.3803645474D+02
    0.1798446195D+02
    0.8710670347D+01
    0.4220093081D+01
    0.1996955638D+01
    0.9012605311D+00
    0.3788152446D+00
    0.1447969175D+00
    4.914796838E-02
    1.446524594E-02
$ f-type functions
    3    0    0
    0.1175640168D+01
    0.4649522559D+00
    1.640196243E-01
$ g-type functions
    2    0    3
    0.1996955638D+01
    0.9012605311D+00

a 48
$ Cd (Cadmium)
$ s-type functions
   25    0    0
    0.1336060843D+09
    0.3058084001D+08
    0.7722677646D+07
    0.2136278938D+07
    0.6426814988D+06
    0.2087649847D+06
    0.7269754951D+05
    0.2694377062D+05
    0.1055236229D+05
    0.4335807244D+04
    0.1855647265D+04
    0.8213009097D+03
    0.3732216544D+03
    0.1728881584D+03
    0.8105387471D+02
    0.3818287837D+02
    0.1794428387D+02
    0.8352614059D+01
    0.3823259254D+01
    0.1708584117D+01
    0.7401274248D+00
    0.3085463248D+00
    0.1229006672D+00
    0.4643915598D-01
    1.652672662E-02
$ p-type functions
   18    0    0
    0.3715515551D+06
    0.7270758529D+05
    0.1737024583D+05
    0.4945367518D+04
    0.1637790326D+04
    0.6158655511D+03
    0.2566741675D+03
    0.1157304948D+03
    0.5510406204D+02
    0.2704520849D+02
    0.1335576370D+02
    0.6477680917D+01
    0.3011920932D+01
    0.1310513596D+01
    0.5208518403D+00
    1.845705222E-01
    5.692285884E-02
    1.491379088E-02
$ d-type functions
   14    0    0
    0.1814453315D+04
    0.5986420786D+03
    0.2251123009D+03
    0.9406364607D+02
    0.4258091947D+02
    0.2035911783D+02
    0.1002382834D+02
    0.4954719573D+01
    0.2397150944D+01
    0.1106732280D+01
    0.4753797916D+00
    0.1852123096D+00
    0.06381313
    1.895576378E-02
$ f-type functions
    3    0    0
    0.3011920932D+01
    0.1310513596D+01
    0.5208518403D+00
$ g-type functions
    2    0    3
    0.2397150944D+01
    0.1106732280D+01

a 71
$ Lu (Lutetium)
$ s-type functions
   29    0    0
    0.1094161122D+09
    0.2970579612D+08
    0.8772790227D+07
    0.2802593119D+07
    0.9631573481D+06
    0.3541102055D+06
    0.1385073374D+06
    0.5731778256D+05
    0.2495613746D+05
    0.1136909439D+05
    0.5389196463D+04
    0.2643388078D+04
    0.1334214729D+04
    0.6891401512D+03
    0.3622392635D+03
    0.1926986898D+03
    0.1031683296D+03
    0.5528248539D+02
    0.2948433726D+02
    0.1556492229D+02
    0.8088042879D+01
    0.4114053750D+01
    0.2037115401D+01
    0.9764940087D+00
    0.4506308711D+00
    0.1990943017D+00
    0.8374760168D-01
    0.3335421410D-01
    0.0125078584096911
$ p-type functions
   23    0    0
    0.1364351682D+08
    0.2633476716D+07
    0.5935641313D+06
    0.1541337113D+06
    0.4549631791D+05
    0.1506122505D+05
    0.5517045764D+04
    0.2206337376D+04
    0.9504146266D+03
    0.4350978737D+03
    0.2088575972D+03
    0.1037193693D+03
    0.5257418360D+02
    0.2683768766D+02
    0.1361238878D+02
    0.6768572642D+01
    0.3255293497D+01
    0.1494067849D+01
    0.6456459176D+00
    0.2591905868D+00
    0.0953677580719194
    0.0317320595865749
    0.0094203295322983
$ d-type functions
   17    0    0
    0.7710285248D+04
    0.2597713487D+04
    0.9803077151D+03
    0.4068791318D+03
    0.1823818819D+03
    0.8669473164D+02
    0.4291211448D+02
    0.2171824729D+02
    0.1103592500D+02
    0.5528575836D+01
    0.2681142043D+01
    0.1235975471D+01
    0.5318201834D+00
    0.2097327106D+00
    0.7443811578D-01
    0.0233471502115321
    0.0063542331265338
$ f-type functions
   12    0    0
    0.4153797722D+03
    0.1640160668D+03
    0.7001986636D+02
    0.3172233897D+02
    0.1497039879D+02
    0.7223388706D+01
    0.3497866701D+01
    0.1668535233D+01
    0.7695778689D+00
    0.3368759635D+00
    0.13737349577146
    0.0512231816394507
$ g-type functions
    2    0    3
    0.2097327106D+00
    0.7443811578D-01

a 72
$ Hf (Hafnium)
$ s-type functions
   29    0    0
    0.1089879431D+09
    0.3002055353D+08
    0.9008126161D+07
    0.2927488940D+07
    0.1024402474D+07
    0.3837337875D+06
    0.1529829538D+06
    0.6453259617D+05
    0.2863570238D+05
    0.1328919469D+05
    0.6412407637D+04
    0.3198488032D+04
    0.1639604115D+04
    0.8587632387D+03
    0.4568962363D+03
    0.2454940210D+03
    0.1324381103D+03
    0.7131867440D+02
    0.3811371604D+02
    0.2009632215D+02
    0.1039390268D+02
    0.5242482553D+01
    0.2563664214D+01
    0.1208427505D+01
    0.5458645482D+00
    0.2349219071D+00
    0.9576482086D-01
    0.3676223031D-01
    0.0132123656555543
$ p-type functions
   23    0    0
    0.1448164423D+08
    0.2770524241D+07
    0.6197183120D+06
    0.1598991286D+06
    0.4695137938D+05
    0.1547861878D+05
    0.5652346020D+04
    0.2255636234D+04
    0.9704748140D+03
    0.4441252432D+03
    0.2132866774D+03
    0.1060449956D+03
    0.5385374458D+02
    0.2755954289D+02
    0.1402134218D+02
    0.6996804492D+01
    0.3378574973D+01
    0.1557478829D+01
    0.6762333902D+00
    0.2728274325D+00
    0.100908447724408
    0.0337556268698759
    0.0100756968148678
$ d-type functions
   17    0    0
    0.8347607463D+04
    0.2788567440D+04
    0.1046003010D+04
    0.4325063925D+03
    0.1935241227D+03
    0.9198898557D+02
    0.4560052713D+02
    0.2314261196D+02
    0.1180425346D+02
    0.5940506660D+01
    0.2895625695D+01
    0.1342055560D+01
    0.5806078117D+00
    0.2301731834D+00
    0.8208450997D-01
    0.0258510089140415
    0.00705795284372112
$ f-type functions
   12    0    0
    0.4929703018D+03
    0.1911952895D+03
    0.8091647423D+02
    0.3661910289D+02
    0.1736589185D+02
    0.8456930885D+01
    0.4144407237D+01
    0.2002874208D+01
    0.9353931564D+00
    0.4137058115D+00
    0.169806233831782
    0.0633852004295489
$ g-type functions
    2    0    3
    0.2301731834D+00
    0.8208450997D-01

a 73
$ Ta (Tantalum)
$ s-type functions
   29    0    0
    0.1065230590D+09
    0.2788779958D+08
    0.8046814632D+07
    0.2541942862D+07
    0.8732377870D+06
    0.3240537975D+06
    0.1290364714D+06
    0.5476606283D+05
    0.2460974708D+05
    0.1163033646D+05
    0.5741955403D+04
    0.2941729051D+04
    0.1553508920D+04
    0.8400129301D+03
    0.4619683668D+03
    0.2566761184D+03
    0.1431194159D+03
    0.7955077669D+02
    0.4378405497D+02
    0.2370315374D+02
    0.1253740899D+02
    0.6435967907D+01
    0.3185057469D+01
    0.1509422823D+01
    0.6804366503D+00
    0.2898281334D+00
    0.1158676897D+00
    0.4318630338D-01
    0.0149068026136912
$ p-type functions
   23    0    0
    0.1548968898D+08
    0.2937542238D+07
    0.6521667206D+06
    0.1672215141D+06
    0.4885517650D+05
    0.1604500483D+05
    0.5843941513D+04
    0.2328812512D+04
    0.1001732490D+04
    0.4588634606D+03
    0.2208287364D+03
    0.1101524109D+03
    0.5618555140D+02
    0.2891168622D+02
    0.1480697159D+02
    0.7446102746D+01
    0.3627335104D+01
    0.1688760720D+01
    0.7413038539D+00
    0.3026899549D+00
    0.113422517941941
    0.0384791967434731
    0.0116601479632495
$ d-type functions
   17    0    0
    0.9325516316D+04
    0.3026523623D+04
    0.1110833687D+04
    0.4523909811D+03
    0.2005694990D+03
    0.9497909506D+02
    0.4713347749D+02
    0.2404890950D+02
    0.1237803978D+02
    0.6305580473D+01
    0.3119184867D+01
    0.1470029782D+01
    0.6475991331D+00
    0.2616420979D+00
    0.9511660859D-01
    0.0305266110352922
    0.00848594988009241
$ f-type functions
   12    0    0
    0.5645734755D+03
    0.2248992744D+03
    0.9768176848D+02
    0.4529430419D+02
    0.2195457497D+02
    0.1089192348D+02
    0.5415380522D+01
    0.2642073948D+01
    0.1238509366D+01
    0.5461836579D+00
    0.221875797467029
    0.0812942311016076
$ g-type functions
    2    0    3
    0.6475991331D+00
    0.2616420979D+00

a 74
$  W (Tungsten)
$ s-type functions
   29    0    0
    0.1044474163D+09
    0.2724746865D+08
    0.7849219778D+07
    0.2479753265D+07
    0.8532609910D+06
    0.3175824804D+06
    0.1269820084D+06
    0.5416872868D+05
    0.2448418633D+05
    0.1164563237D+05
    0.5788827775D+04
    0.2986607286D+04
    0.1588310239D+04
    0.8647131446D+03
    0.4786279777D+03
    0.2674996281D+03
    0.1499191636D+03
    0.8367770699D+02
    0.4619455935D+02
    0.2505013728D+02
    0.1325187713D+02
    0.6792075203D+01
    0.3349616995D+01
    0.1578574863D+01
    0.7060287171D+00
    0.2976298505D+00
    0.1174457564D+00
    0.4308386742D-01
    0.014592117782128
$ p-type functions
   23    0    0
    0.1568057804D+08
    0.3000923236D+07
    0.6713770809D+06
    0.1732480033D+06
    0.5087815571D+05
    0.1677749709D+05
    0.6129527081D+04
    0.2447947179D+04
    0.1054444411D+04
    0.4833516472D+03
    0.2326440114D+03
    0.1160061483D+03
    0.5912918417D+02
    0.3039665610D+02
    0.1554977363D+02
    0.7810304468D+01
    0.3800395401D+01
    0.1767574894D+01
    0.7753296268D+00
    0.3164650426D+00
    0.118595227263411
    0.0402607700376919
    0.0122163547112125
$ d-type functions
   17    0    0
    0.1087903046D+05
    0.3504514741D+04
    0.1278832149D+04
    0.5185163506D+03
    0.2291342029D+03
    0.1082458468D+03
    0.5362184067D+02
    0.2732100360D+02
    0.1404401659D+02
    0.7143993873D+01
    0.3527452443D+01
    0.1658314565D+01
    0.7280708054D+00
    0.2928171923D+00
    0.1058159367D+00
    0.0337017491999595
    0.00927931584069017
$ f-type functions
   12    0    0
    0.5755253779D+03
    0.2322289504D+03
    0.1022798786D+03
    0.4809957424D+02
    0.2362787505D+02
    0.1186030136D+02
    0.5951269662D+01
    0.2920260547D+01
    0.1370840291D+01
    0.6022275623D+00
    0.242213376862202
    0.0872478171928269
$ g-type functions
    2    0    3
    0.7280708054D+00
    0.2928171923D+00

a 75
$ Re (Renius)
$ s-type functions
   29    0    0
    0.1029367139D+09
    0.2681089315D+08
    0.7710973077D+07
    0.2432213473D+07
    0.8356539419D+06
    0.3106141174D+06
    0.1240576466D+06
    0.5287753290D+05
    0.2388921083D+05
    0.1136195515D+05
    0.5650184914D+04
    0.2917885529D+04
    0.1554202175D+04
    0.8480434868D+03
    0.4708014123D+03
    0.2641217032D+03
    0.1487150067D+03
    0.8346944945D+02
    0.4638312726D+02
    0.2534486034D+02
    0.1352554743D+02
    0.7001523481D+01
    0.3491730135D+01
    0.1666237448D+01
    0.7556468639D+00
    0.3234627885D+00
    0.1298048416D+00
    0.4850162124D-01
    0.0167593856041426
$ p-type functions
   23    0    0
    0.1525424102D+08
    0.3004902407D+07
    0.6877904952D+06
    0.1805810796D+06
    0.5368869441D+05
    0.1784399980D+05
    0.6544923751D+04
    0.2615316379D+04
    0.1123971716D+04
    0.5128640813D+03
    0.2452839798D+03
    0.1213836881D+03
    0.6135923892D+02
    0.3127752182D+02
    0.1587163582D+02
    0.7915024663D+01
    0.3829378806D+01
    0.1774410532D+01
    0.7773808716D+00
    0.3178862959D+00
    0.119776665866061
    0.0410524743030967
    0.0126350628393392
$ d-type functions
   17    0    0
    0.1024378234D+05
    0.3517434369D+04
    0.1346947371D+04
    0.5652575112D+03
    0.2554613920D+03
    0.1221798396D+03
    0.6076888928D+02
    0.3088749188D+02
    0.1576578918D+02
    0.7941318920D+01
    0.3879051438D+01
    0.1805620785D+01
    0.7870598974D+00
    0.3157049440D+00
    0.1145142328D+00
    0.0369108601379707
    0.010389092272427
$ f-type functions
   12    0    0
    0.6620192731D+03
    0.2486686000D+03
    0.1039146266D+03
    0.4715506177D+02
    0.2268121670D+02
    0.1128707106D+02
    0.5672356801D+01
    0.2809982929D+01
    0.1339344102D+01
    0.5995418359D+00
    0.246023244807031
    0.0903342834496025
$ g-type functions
    2    0    3
    0.7870598974D+00
    0.3157049440D+00

a 76
$ Os (Osmium)
$ s-type functions
   29    0    0
    0.1002926037D+09
    0.2553501800D+08
    0.7220545131D+07
    0.2251072583D+07
    0.7680930569D+06
    0.2847489597D+06
    0.1138553795D+06
    0.4874243291D+05
    0.2217901349D+05
    0.1064823823D+05
    0.5354672832D+04
    0.2799799339D+04
    0.1511049854D+04
    0.8356179047D+03
    0.4700378965D+03
    0.2669766879D+03
    0.1520016401D+03
    0.8611460422D+02
    0.4819234784D+02
    0.2644668455D+02
    0.1412782795D+02
    0.7293058680D+01
    0.3611547266D+01
    0.1703120276D+01
    0.7592501619D+00
    0.3176370551D+00
    0.1237950441D+00
    0.4461905044D-01
    0.0147639134794281
$ p-type functions
   23    0    0
    0.1748184595D+08
    0.3366414403D+07
    0.7569036530D+06
    0.1960776948D+06
    0.5775002521D+05
    0.1908246115D+05
    0.6980662594D+04
    0.2789721100D+04
    0.1201845483D+04
    0.5507848939D+03
    0.2649614982D+03
    0.1320300277D+03
    0.6724711854D+02
    0.3454677377D+02
    0.1766428206D+02
    0.8870763339D+01
    0.4317420314D+01
    0.2009591719D+01
    0.8827410574D+00
    0.3610959702D+00
    0.135736799942872
    0.0462679277270835
    0.0141121049282664
$ d-type functions
   17    0    0
    0.1228629757D+05
    0.3951353696D+04
    0.1440372669D+04
    0.5837342454D+03
    0.2579728809D+03
    0.1219435297D+03
    0.6047509264D+02
    0.3086275148D+02
    0.1589791994D+02
    0.8107758050D+01
    0.4015349116D+01
    0.1894153385D+01
    0.8348020875D+00
    0.3371597341D+00
    0.1223992958D+00
    0.0391760298520005
    0.0108434493932243
$ f-type functions
   12    0    0
    0.7635505066D+03
    0.3084801917D+03
    0.1375423619D+03
    0.6605690171D+02
    0.3335226189D+02
    0.1727868147D+02
    0.8964518382D+01
    0.4545976921D+01
    0.2199197512D+01
    0.9905829137D+00
    0.405471059093826
    0.147205543633362
$ g-type functions
    2    0    3
    0.8348020875D+00
    0.3371597341D+00

a 77
$ Ir (Iridium)
$ s-type functions
   29    0    0
    0.1003291941D+09
    0.2540738236D+08
    0.7152560732D+07
    0.2221970364D+07
    0.7561293467D+06
    0.2797957389D+06
    0.1117581785D+06
    0.4783180787D+05
    0.2177507133D+05
    0.1046679534D+05
    0.5273334006D+04
    0.2764268823D+04
    0.1496596640D+04
    0.8307393776D+03
    0.4693171394D+03
    0.2678648121D+03
    0.1533269857D+03
    0.8737380627D+02
    0.4920505088D+02
    0.2718378546D+02
    0.1462473643D+02
    0.7605890578D+01
    0.3795788942D+01
    0.1804471568D+01
    0.8111479615D+00
    0.3422616310D+00
    0.1345644973D+00
    0.4893537945D-01
    0.016339609121195
$ p-type functions
   23    0    0
    0.1846005647D+08
    0.3533208253D+07
    0.7903565724D+06
    0.2038892057D+06
    0.5985252011D+05
    0.1972819722D+05
    0.7204582570D+04
    0.2876381045D+04
    0.1238796290D+04
    0.5678962063D+03
    0.2734345204D+03
    0.1364434621D+03
    0.6962526206D+02
    0.3585051419D+02
    0.1837968566D+02
    0.9257519262D+01
    0.4520273721D+01
    0.2111291106D+01
    0.9307745235D+00
    0.3821673247D+00
    0.144203241282034
    0.0493410750666169
    0.0151061578802485
$ d-type functions
   17    0    0
    0.1299623021D+05
    0.4176453576D+04
    0.1523508232D+04
    0.6186939486D+03
    0.2743139403D+03
    0.1302290486D+03
    0.6492364093D+02
    0.3333342260D+02
    0.1728566224D+02
    0.8879085579D+01
    0.4430712771D+01
    0.2106440129D+01
    0.9357112298D+00
    0.3808893188D+00
    0.1393371773D+00
    0.0449255617157823
    0.0125206059748539
$ f-type functions
   12    0    0
    0.8852121394D+03
    0.3389937834D+03
    0.1452551784D+03
    0.6783972820D+02
    0.3364079327D+02
    0.1725420999D+02
    0.8916362585D+01
    0.4522319286D+01
    0.2192969790D+01
    0.9904192490D+00
    0.405823843611699
    0.146962042670629
$ g-type functions
    2    0    3
    0.9357112298D+00
    0.3808893188D+00

a 78
$ Pt (Platinum)
$ s-type functions
   29    0    0
    0.1004681680D+09
    0.2532903346D+08
    0.7108153742D+07
    0.2203899081D+07
    0.7493279422D+06
    0.2772976060D+06
    0.1108569479D+06
    0.4751940084D+05
    0.2167798302D+05
    0.1044612699D+05
    0.5277507747D+04
    0.2774522454D+04
    0.1506544728D+04
    0.8386077548D+03
    0.4749713483D+03
    0.2716791320D+03
    0.1557665195D+03
    0.8885247994D+02
    0.5004851896D+02
    0.2763043878D+02
    0.1483910966D+02
    0.7694848152D+01
    0.3823957415D+01
    0.1807571395D+01
    0.8066700418D+00
    0.3373363089D+00
    0.1312035473D+00
    0.4710771399D-01
    0.0154971230884208
$ p-type functions
   23    0    0
    0.1790601955D+08
    0.3477053091D+07
    0.7879422134D+06
    0.2056183769D+06
    0.6097161968D+05
    0.2027241641D+05
    0.7457770593D+04
    0.2995380313D+04
    0.1296128637D+04
    0.5962263408D+03
    0.2877099384D+03
    0.1437119743D+03
    0.7332282145D+02
    0.3770571978D+02
    0.1928461142D+02
    0.9679744018D+01
    0.4705219741D+01
    0.2185610359D+01
    0.9573177173D+00
    0.3901608720D+00
    0.145998812930121
    0.0494978875995424
    0.0150027015124962
$ d-type functions
   17    0    0
    0.1126253613D+05
    0.3656155689D+04
    0.1344082781D+04
    0.5489268475D+03
    0.2443229766D+03
    0.1162652147D+03
    0.5802901509D+02
    0.2980058437D+02
    0.1544766369D+02
    0.7929276120D+01
    0.3953768639D+01
    0.1878755235D+01
    0.8346120693D+00
    0.3400391242D+00
    0.1246456577D+00
    0.0403277247066456
    0.011297513082387
$ f-type functions
   12    0    0
    0.8604580272D+03
    0.3327207234D+03
    0.1435469396D+03
    0.6734656041D+02
    0.3348788885D+02
    0.1720103019D+02
    0.8895266350D+01
    0.4513825199D+01
    0.2190560587D+01
    0.9909095786D+00
    0.407215667404162
    0.148173349392733
$ g-type functions
    2    0    3
    0.8346120693D+00
    0.3400391242D+00

a 79
$ Au (Gold)
$ s-type functions
   29    0    0
    0.1001543043D+09
    0.2575477056D+08
    0.7360685958D+07
    0.2320688266D+07
    0.8011588106D+06
    0.3006000759D+06
    0.1216728275D+06
    0.5273482799D+05
    0.2429216719D+05
    0.1180497740D+05
    0.6007027298D+04
    0.3176983610D+04
    0.1733391421D+04
    0.9684339074D+03
    0.5499210992D+03
    0.3150309386D+03
    0.1807148476D+03
    0.1030356809D+03
    0.5795621459D+02
    0.3192245705D+02
    0.1708999440D+02
    0.8826778224D+01
    0.4365586235D+01
    0.2052241030D+01
    0.9101751520D+00
    0.3780052003D+00
    0.1459190995D+00
    0.5196769453D-01
    0.016948336540459
$ p-type functions
   23    0    0
    0.1875435640D+08
    0.3629401445D+07
    0.8205340021D+06
    0.2138288741D+06
    0.6337584580D+05
    0.2107891731D+05
    0.7762818010D+04
    0.3123320435D+04
    0.1354625274D+04
    0.6248945822D+03
    0.3025232510D+03
    0.1516542664D+03
    0.7767367279D+02
    0.4010475290D+02
    0.2059681669D+02
    0.1038164271D+02
    0.5067260472D+01
    0.2363202926D+01
    0.1039031942D+01
    0.4249485377D+00
    0.159515465822844
    0.0542260201615227
    0.0164714034036843
$ d-type functions
   17    0    0
    0.1262418690D+05
    0.4050472297D+04
    0.1474695518D+04
    0.5976083591D+03
    0.2644062653D+03
    0.1252826008D+03
    0.6235867594D+02
    0.3198256431D+02
    0.1657918263D+02
    0.8520587731D+01
    0.4258491237D+01
    0.2030228395D+01
    0.9056494693D+00
    0.3707871219D+00
    0.1366663444D+00
    0.0444830042609859
    0.0125413822713386
$ f-type functions
   12    0    0
    0.8947440366D+03
    0.3376991407D+03
    0.1434486916D+03
    0.6673423067D+02
    0.3308537749D+02
    0.1701017719D+02
    0.8825042923D+01
    0.4495831222D+01
    0.2188458390D+01
    0.9904935420D+00
    0.405601919249489
    0.146228926214944
$ g-type functions
    2    0    3
    0.9056494693D+00
    0.3707871219D+00

a 80
$ Hg (Mercury)
$ s-type functions
   29    0    0
    0.1004791735D+09
    0.2567775325D+08
    0.7298643630D+07
    0.2290342541D+07
    0.7875911664D+06
    0.2945861479D+06
    0.1189607976D+06
    0.5148070038D+05
    0.2369752729D+05
    0.1151724475D+05
    0.5866108766D+04
    0.3107968082D+04
    0.1700187759D+04
    0.9531913424D+03
    0.5436196348D+03
    0.3130480435D+03
    0.1806744077D+03
    0.1037339809D+03
    0.5881027110D+02
    0.3267849314D+02
    0.1766511789D+02
    0.9221163172D+01
    0.4613584678D+01
    0.2196058372D+01
    0.9871219978D+00
    0.4158994254D+00
    0.1630291719D+00
    0.5901614124D-01
    0.0195827533668211
$ p-type functions
   23    0    0
    0.2053686143D+08
    0.3911257804D+07
    0.8723966403D+06
    0.2248215941D+06
    0.6603890803D+05
    0.2181277357D+05
    0.7992494956D+04
    0.3204982392D+04
    0.1387560880D+04
    0.6398422202D+03
    0.3100269965D+03
    0.1557195822D+03
    0.7998625605D+02
    0.4145025973D+02
    0.2137913926D+02
    0.1082718542D+02
    0.5311469048D+01
    0.2489996772D+01
    0.1100472733D+01
    0.4523425965D+00
    0.170598304437458
    0.0582387818739382
    0.0177538083912425
$ d-type functions
   17    0    0
    0.1476080577D+05
    0.4614983844D+04
    0.1650726884D+04
    0.6620341997D+03
    0.2917702644D+03
    0.1384880428D+03
    0.6938241507D+02
    0.3595900581D+02
    0.1889480040D+02
    0.9865260385D+01
    0.5016047603D+01
    0.2434203266D+01
    0.1104967153D+01
    0.4598270051D+00
    0.1719283114D+00
    0.0566061194029052
    0.0160841335728074
$ f-type functions
   12    0    0
    0.8361748149D+03
    0.3187541403D+03
    0.1368424001D+03
    0.6434422805D+02
    0.3222853316D+02
    0.1672366598D+02
    0.8743803690D+01
    0.4479868324D+01
    0.2187479564D+01
    0.9900443112D+00
    0.403938363814405
    0.144491859622058
$ g-type functions
    2    0    3
    0.1104967153D+01
    0.4598270051D+00

a 103
$ Lr (Lawrencium)
$ s-type functions
   32    0    0
0.311135442277D+09
0.859201003402D+08
0.259356812001D+08
0.850948679317D+07
0.301756848688D+07
0.115001682011D+07
0.468370755846D+06
0.202702498937D+06
0.926952372546D+05
0.445379225359D+05
0.223574331243D+05
0.116594645605D+05
0.628123709152D+04
0.347589710661D+04
0.196466729146D+04
0.112786398068D+04
0.653905938066D+03
0.380723696548D+03
0.221353218599D+03
0.127787481642D+03
0.728387612040D+02
0.407618411244D+02
0.222693359111D+02
0.118104978769D+02
0.604619072681D+01
0.297093677181D+01
0.139331122746D+01
0.620142159945D+00
0.260476173725D+00
0.102665282616D+00
0.377575059556D-01
1.28840473829D-02
$ p-type functions
   26    0    0
0.400466705981D+08
0.988574624235D+07
0.270685978340D+07
0.815678915154D+06
0.268382259201D+06
0.956650672056D+05
0.366523548387D+05
0.149755653071D+05
0.647412866947D+04
0.293819152911D+04
0.138887598771D+04
0.678446090942D+03
0.339797081215D+03
0.173125198640D+03
0.890268860539D+02
0.458443960476D+02
0.234552150571D+02
0.118294510179D+02
0.583506482812D+01
0.279297225361D+01
0.128709710773D+01
0.566583184947D+00
0.236378318461D+00
9.27314612525D-02
3.39395431117D-02
1.14981566227D-02
$ d-type functions
   19    0    0
0.380943242153D+05
0.116242844026D+05
0.404990030013D+04
0.158203840558D+04
0.680466471945D+03
0.316472438347D+03
0.156288470541D+03
0.804826576314D+02
0.424408848569D+02
0.225058664884D+02
0.117857891443D+02
0.598543405257D+01
0.289487036989D+01
0.130942766917D+01
0.543970391209D+00
0.203813429950D+00
0.676357883642D-01
1.95222096039D-02
4.81296247645D-03
$ f-type functions
   14    0    0
0.160343017677D+04
0.610236047620D+03
0.258634670286D+03
0.119268885674D+03
0.584695262762D+02
0.297717552926D+02
0.153837500925D+02
0.788158130181D+01
0.391172512556D+01
0.183754330792D+01
0.798236494910D+00
0.313300274888D+00
1.08551450381D-01
3.24389360436D-02
$ g-type functions
    2    0    0
0.203813429950D+00
0.676357883642D-01

a 104
$ Rf (Rutherfordium)
$ s-type functions
   32    0    0
0.312227657463D+09
0.878725287035D+08
0.270530920301D+08
0.905813810376D+07
0.327940774527D+07
0.127632877544D+07
0.530904707175D+06
0.234657086326D+06
0.109569597055D+06
0.537355821327D+05
0.275185511517D+05
0.146304301241D+05
0.802846941263D+04
0.452094020795D+04
0.259729525956D+04
0.151351470909D+04
0.889407818304D+03
0.524011023589D+03
0.307738120982D+03
0.179101728023D+03
0.102700384252D+03
0.576865259323D+02
0.315560718381D+02
0.167137511390D+02
0.852164780853D+01
0.415822605897D+01
0.193065060279D+01
0.847981854288D+00
0.350294185067D+00
0.135306606518D+00
0.485871014629D-01
1.61255711518D-02
$ p-type functions
   26    0    0
0.416508757782D+08
0.102952242059D+08
0.282138202793D+07
0.850589685965D+06
0.279916290312D+06
0.997708782665D+05
0.382177126955D+05
0.156109228253D+05
0.674703816128D+04
0.306151347647D+04
0.144715589641D+04
0.707079604478D+03
0.354334031785D+03
0.180703556423D+03
0.930566743092D+02
0.480145721505D+02
0.246298077643D+02
0.124631872216D+02
0.617298282552D+01
0.296945389053D+01
0.137654808241D+01
0.610178896154D+00
0.256620704115D+00
1.01604426454D-01
3.75783499878D-02
1.28820399585D-02
$ d-type functions
   19    0    0
0.438759875426D+05
0.133255796444D+05
0.462515863941D+04
0.180167220191D+04
0.773500937432D+03
0.359425705843D+03
0.177520269681D+03
0.915175931369D+02
0.483622344851D+02
0.257264911110D+02
0.135286507042D+02
0.690645909059D+01
0.336132678874D+01
0.153160813493D+01
0.641643099602D+00
0.242703270883D+00
0.813994123113D-01
2.37715636477D-02
5.93625258568D-03
$ f-type functions
   14    0    0
0.174198827338D+04
0.660642274893D+03
0.280105108741D+03
0.129684323034D+03
0.640389135183D+02
0.329434214923D+02
0.172440775892D+02
0.897089961788D+01
0.453038420902D+01
0.216927857709D+01
0.961955806061D+00
0.385862575898D+00
1.36749639424D-01
4.18228821336D-02
$ g-type functions
    2    0    0
0.242703270883D+00
0.813994123113D-01

a 105
$ Db (Dubnium)
$ s-type functions
   32    0    0
0.313268400545D+09
0.877413139830D+08
0.269115211767D+08
0.898606133744D+07
0.324749117000D+07
0.126277070298D+07
0.525229830861D+06
0.232312773156D+06
0.108629070108D+06
0.533849392031D+05
0.274120560213D+05
0.146205963266D+05
0.805266494854D+04
0.455318912480D+04
0.262750600516D+04
0.153841732332D+04
0.908568075255D+03
0.538076593535D+03
0.317676065201D+03
0.185878477029D+03
0.107158933433D+03
0.605107833695D+02
0.332730593149D+02
0.177116372506D+02
0.907363174242D+01
0.444744417122D+01
0.207346747030D+01
0.914095903653D+00
0.378830174686D+00
0.146725663033D+00
0.527991294490D-01
1.75491892676D-02
$ p-type functions
   26    0    0
0.405419480471D+08
0.101001525710D+08
0.279022446107D+07
0.848063510273D+06
0.281375177750D+06
0.101111720216D+06
0.390450217650D+05
0.160756460195D+05
0.700164257773D+04
0.320073941704D+04
0.152373597101D+04
0.749494214012D+03
0.377934164643D+03
0.193840029876D+03
0.100332208243D+03
0.519992408688D+02
0.267733988388D+02
0.135878275152D+02
0.674414187908D+01
0.324805719452D+01
0.150602117045D+01
0.667020323083D+00
0.279986942790D+00
1.10514014404D-01
4.06975192687D-02
1.38732964979D-02
$ d-type functions
   19    0    0
0.468095138730D+05
0.140794222090D+05
0.485032069222D+04
0.187896151516D+04
0.803626065784D+03
0.372568156534D+03
0.183823033664D+03
0.947683878526D+02
0.501214138617D+02
0.266996937923D+02
0.140649853460D+02
0.719364849623D+01
0.350721958162D+01
0.160032211254D+01
0.670979805445D+00
0.253802547150D+00
0.850342482497D-01
2.47759342512D-02
6.16355613134D-03
$ f-type functions
   14    0    0
0.193253596196D+04
0.727815616431D+03
0.306424968166D+03
0.140991568005D+03
0.693083498504D+02
0.355843159557D+02
0.186538957568D+02
0.976057823558D+01
0.498349288539D+01
0.242717812438D+01
0.110239233163D+01
0.456451524777D+00
1.68435760492D-01
5.41517279093D-02
$ g-type functions
    2    0    0
0.253802547150D+00
0.850342482497D-01

a 106
$ Sg (Seaborgium)
$ s-type functions
   32    0    0
0.311780542570D+09
0.864612785086D+08
0.263007446036D+08
0.872358027035D+07
0.313623347850D+07
0.121482997508D+07
0.503990883335D+06
0.222605818078D+06
0.104055147944D+06
0.511694137593D+05
0.263138080613D+05
0.140666258202D+05
0.777026302127D+04
0.440887348887D+04
0.255430214190D+04
0.150202164739D+04
0.891140107770D+03
0.530259238941D+03
0.314564372798D+03
0.184933861811D+03
0.107106429242D+03
0.607454033766D+02
0.335364167348D+02
0.179156196423D+02
0.920588464359D+01
0.452297641623D+01
0.211210156426D+01
0.931844688395D+00
0.386115389114D+00
0.149362684519D+00
0.536197904782D-01
1.77571268781D-02
$ p-type functions
   26    0    0
0.425118139369D+08
0.106127396127D+08
0.293441685109D+07
0.891754847124D+06
0.295563952475D+06
0.106021199572D+06
0.408434263486D+05
0.167684443063D+05
0.728043742281D+04
0.331718134549D+04
0.157391379106D+04
0.771694841803D+03
0.387986066063D+03
0.198493130034D+03
0.102538414089D+03
0.530752955960D+02
0.273159243540D+02
0.138710705389D+02
0.689648193853D+01
0.333136113557D+01
0.155147670871D+01
0.691275530254D+00
0.292410141633D+00
1.16525760606D-01
4.34102887531D-02
1.50022901526D-02
$ d-type functions
   19    0    0
0.514452961690D+05
0.153968026870D+05
0.526993168299D+04
0.202641958831D+04
0.859931966179D+03
0.395612058207D+03
0.193823323581D+03
0.993422566726D+02
0.523255564131D+02
0.278231257230D+02
0.146713673158D+02
0.753647480675D+01
0.370475320478D+01
0.171200119092D+01
0.730571913529D+00
0.282811060928D+00
0.975584068653D-01
2.94596971530D-02
7.64975464559D-03
$ f-type functions
   14    0    0
0.194053789407D+04
0.742764428750D+03
0.316083844204D+03
0.146413242842D+03
0.722753007869D+02
0.372250740069D+02
0.195849277288D+02
0.103051364179D+02
0.530927857451D+01
0.262223677619D+01
0.121553521474D+01
0.517758293032D+00
1.98406130530D-01
6.69662905311D-02
$ g-type functions
    2    0    0
0.730571913529D+00
0.282811060928D+00

a 107
$ Bh (Bohrium)
$ s-type functions
   32    0    0
0.125626658576D+10
0.310526978572D+09
0.848482200955D+08
0.254679209146D+08
0.834512976689D+07
0.296649096268D+07
0.113685424119D+07
0.466766686393D+06
0.204037369541D+06
0.943660691625D+05
0.458880694520D+05
0.233154053559D+05
0.123006171934D+05
0.669627179521D+04
0.373803159610D+04
0.212636627782D+04
0.122489788686D+04
0.710084256284D+03
0.411670321986D+03
0.237192197907D+03
0.134972065102D+03
0.753809362081D+02
0.410614980807D+02
0.216792957458D+02
0.110248872007D+02
0.536664950220D+01
0.248492846262D+01
0.108764612658D+01
0.447204228353D+00
0.171652538127D+00
0.611226380857D-01
2.00651759231D-02
$ p-type functions
   26    0    0
0.437276045819D+08
0.110138268488D+08
0.307050910681D+07
0.940206031389D+06
0.313781318562D+06
0.113259190214D+06
0.438745877007D+05
0.181007588350D+05
0.789179078584D+04
0.360828059110D+04
0.171680871238D+04
0.843512052293D+03
0.424677608788D+03
0.217408756333D+03
0.112303995415D+03
0.580851078643D+02
0.298494765900D+02
0.151238331443D+02
0.749706336464D+01
0.360807488507D+01
0.167288416715D+01
0.741503279096D+00
0.311794225618D+00
1.23418924233D-01
4.56357352687D-02
1.56418769241D-02
$ d-type functions
   19    0    0
0.527809696652D+05
0.155450609882D+05
0.525337541077D+04
0.200091378092D+04
0.843675108477D+03
0.386804937865D+03
0.189405107753D+03
0.972942686212D+02
0.514981601653D+02
0.275878619953D+02
0.146919432441D+02
0.763991093517D+01
0.381029145277D+01
0.179020157625D+01
0.778273964365D+00
0.307512580899D+00
0.108469111787D+00
3.35486523906D-02
8.93681703137D-03
$ f-type functions
   14    0    0
0.205031570292D+04
0.786223470509D+03
0.335085107256D+03
0.155440531196D+03
0.768580938231D+02
0.396686395918D+02
0.209292436098D+02
0.110541271557D+02
0.572369184396D+01
0.284528035316D+01
0.132980232448D+01
0.572240353433D+00
2.22031918150D-01
7.60701106127D-02
$ g-type functions
    2    0    0
0.778273964365D+00
0.307512580899D+00

a 108
$ Hs (Hassium)
$ s-type functions
   32    0    0
0.125370275251D+10
0.310084868432D+09
0.848167410755D+08
0.254953053164D+08
0.836910653694D+07
0.298126673575D+07
0.114521768629D+07
0.471414946529D+06
0.206637602479D+06
0.958448276112D+05
0.467459448389D+05
0.238230715220D+05
0.126064478881D+05
0.688321749392D+04
0.385351140487D+04
0.219811705916D+04
0.126951142024D+04
0.737694677238D+03
0.428581623360D+03
0.247383035555D+03
0.140977034742D+03
0.788191110707D+02
0.429617548523D+02
0.226862350297D+02
0.115328167452D+02
0.560871691033D+01
0.259304127527D+01
0.113249354387D+01
0.464306807152D+00
0.177574251645D+00
0.629539778432D-01
2.05587742409D-02
$ p-type functions
   26    0    0
0.428177871386D+08
0.109466637053D+08
0.309258820081D+07
0.958124777812D+06
0.323041713031D+06
0.117627425438D+06
0.459038307843D+05
0.190526994874D+05
0.834657407072D+04
0.382984352581D+04
0.182663490099D+04
0.898663932460D+03
0.452579219975D+03
0.231537074891D+03
0.119413109578D+03
0.616120846423D+02
0.315601549592D+02
0.159275352893D+02
0.785906984124D+01
0.376256266094D+01
0.173445586339D+01
0.763988076253D+00
0.319102805073D+00
1.25421582063D-01
4.60350306298D-02
1.56587108613D-02
$ d-type functions
   19    0    0
0.549302722737D+05
0.162710269937D+05
0.552402996065D+04
0.211160135198D+04
0.892811311235D+03
0.410181702067D+03
0.201158657634D+03
0.103448458109D+03
0.548036094060D+02
0.293813096634D+02
0.156598279518D+02
0.815142750150D+01
0.407087908142D+01
0.191614152844D+01
0.835081404640D+00
0.331031172045D+00
0.117253231199D+00
3.64563845809D-02
9.77444763158D-03
$ f-type functions
   14    0    0
0.218351171883D+04
0.815717063898D+03
0.340873539365D+03
0.155934081349D+03
0.764200128800D+02
0.392659186477D+02
0.207009990214D+02
0.109586744284D+02
0.570085786161D+01
0.285208300493D+01
0.134291386901D+01
0.582401518790D+00
2.27671920607D-01
7.85115166773D-02
$ g-type functions
    2    0    0
0.835081404640D+00
0.331031172045D+00

a 109
$ Mt (Meitnerium)
$ s-type functions
   32    0    0
0.589166678562D+10
0.128528971865D+10
0.312462076772D+09
0.840976725080D+08
0.248953349285D+08
0.805297334451D+07
0.282784627127D+07
0.107096069841D+07
0.434576690869D+06
0.187711740708D+06
0.857443504058D+05
0.411495998647D+05
0.206124065017D+05
0.107066034240D+05
0.572916889979D+04
0.313765639160D+04
0.174722944592D+04
0.982838717798D+03
0.554829171004D+03
0.312275552837D+03
0.174090595071D+03
0.955054629170D+02
0.512216605842D+02
0.266813982651D+02
0.134106541932D+02
0.646152077495D+01
0.296496713758D+01
0.128724833010D+01
0.525314101709D+00
0.200192132755D+00
0.707787899979D-01
2.30645187522D-02
$ p-type functions
   26    0    0
0.445614345198D+08
0.112315757252D+08
0.313590945594D+07
0.962373333360D+06
0.322104527299D+06
0.116664628421D+06
0.453718661081D+05
0.187998805547D+05
0.823494093572D+04
0.378371816165D+04
0.180944715865D+04
0.893630136829D+03
0.452241513991D+03
0.232701780556D+03
0.120798513068D+03
0.627728742614D+02
0.324001429931D+02
0.164817099513D+02
0.819886956134D+01
0.395747335064D+01
0.183912087857D+01
0.816482246978D+00
0.343592246753D+00
1.35992840194D-01
5.02320328882D-02
1.71811974256D-02
$ d-type functions
   19    0    0
0.604784957609D+05
0.171973425940D+05
0.566983975605D+04
0.212607638743D+04
0.889477853474D+03
0.407276328122D+03
0.200212187217D+03
0.103654633913D+03
0.554412946051D+02
0.300520422410D+02
0.161942247950D+02
0.851023278611D+01
0.427826200539D+01
0.201830843615D+01
0.876499093600D+00
0.343723118571D+00
0.119401260092D+00
3.60413897964D-02
9.27333950303D-03
$ f-type functions
   14    0    0
0.247049033700D+04
0.882738402877D+03
0.366950787294D+03
0.172196124177D+03
0.885098222074D+02
0.483531660377D+02
0.272418449887D+02
0.153581560537D+02
0.840708416132D+01
0.433579037750D+01
0.204418654582D+01
0.854899264034D+00
3.07726100231D-01
9.25084700280D-02
$ g-type functions
    2    0    0
0.876499093600D+00
0.343723118571D+00

a 110
$ Ds (Darmstadtium)
$ s-type functions
   32    0    0
0.579149801308D+10
0.126150163232D+10
0.306382178778D+09
0.824257679213D+08
0.244023337063D+08
0.789793617921D+07
0.277622599447D+07
0.105293119034D+07
0.428049686407D+06
0.185302992872D+06
0.848613198993D+05
0.408433418041D+05
0.205239965669D+05
0.106973650317D+05
0.574527678252D+04
0.315870737222D+04
0.176610764257D+04
0.997652565044D+03
0.565641017503D+03
0.319776779101D+03
0.179078088695D+03
0.986898558814D+02
0.531718972202D+02
0.278237982733D+02
0.140481887209D+02
0.679890459725D+01
0.313341053253D+01
0.136615642220D+01
0.559800619239D+00
0.214171253409D+00
0.760026752412D-01
2.48531543912D-02
$ p-type functions
   26    0    0
0.433082592152D+08
0.110496333830D+08
0.311998932720D+07
0.967416030172D+06
0.326855061629D+06
0.119400390581D+06
0.467941658986D+05
0.195227025176D+05
0.860354152385D+04
0.397402423049D+04
0.190909053555D+04
0.946437922509D+03
0.480456607767D+03
0.247821778182D+03
0.128876834718D+03
0.670482088265D+02
0.346260745343D+02
0.176136730969D+02
0.875697338751D+01
0.422223485856D+01
0.195903337938D+01
0.867919027669D+00
0.364318597381D+00
1.43772248095D-01
5.29282103812D-02
1.80361821506D-02
$ d-type functions
   19    0    0
0.638346401984D+05
0.180197081228D+05
0.591366495642D+04
0.221257622998D+04
0.925523115211D+03
0.424461920985D+03
0.209299203565D+03
0.108814990552D+03
0.584947826096D+02
0.318836270789D+02
0.172804653916D+02
0.913261626363D+01
0.461532176104D+01
0.218721106074D+01
0.953182974544D+00
0.374605086481D+00
0.130196050858D+00
3.92431298622D-02
1.00597244750D-02
$ f-type functions
   14    0    0
0.246931812651D+04
0.856260908056D+03
0.348883814811D+03
0.161880293652D+03
0.828969254887D+02
0.454053435131D+02
0.257805651144D+02
0.147057659101D+02
0.816743027219D+01
0.428034344267D+01
0.205144565323D+01
0.871409832811D+00
3.17949949247D-01
9.65743404664D-02
$ g-type functions
    2    0    0
0.953182974544D+00
0.374605086481D+00

a 111
$ Rg (Roentgenium)
$ s-type functions
   32    0    0
0.565518776076D+10
0.123363283620D+10
0.300134202826D+09
0.809049539170D+08
0.240051362228D+08
0.778828882143D+07
0.274491003503D+07
0.104400301491D+07
0.425698716879D+06
0.184871199366D+06
0.849457948611D+05
0.410260398304D+05
0.206900612373D+05
0.108240003995D+05
0.583548620668D+04
0.322083811279D+04
0.180801790872D+04
0.102545809910D+04
0.583786234583D+03
0.331398012274D+03
0.186356886094D+03
0.103128776824D+03
0.557946481507D+02
0.293172245382D+02
0.148631265587D+02
0.722260542440D+01
0.334205331562D+01
0.146287765820D+01
0.601751481979D+00
0.231089512674D+00
0.823069655650D-01
2.70100637588D-02
$ p-type functions
   26    0    0
0.426840117222D+08
0.109651612898D+08
0.311597830415D+07
0.971935347598D+06
0.330200573705D+06
0.121241055480D+06
0.477405013875D+05
0.200043096815D+05
0.885102224513D+04
0.410327391120D+04
0.197773793135D+04
0.983426887971D+03
0.500592637943D+03
0.258839067793D+03
0.134900055468D+03
0.703178050121D+02
0.363767003883D+02
0.185319049591D+02
0.922549192331D+01
0.445313286440D+01
0.206815158954D+01
0.917009050703D+00
0.385188540922D+00
1.52095204700D-01
5.60188326987D-02
1.90969012357D-02
$ d-type functions
   19    0    0
0.662683287992D+05
0.184950285328D+05
0.601424795695D+04
0.223417100005D+04
0.929590484116D+03
0.424755026896D+03
0.208972147216D+03
0.108535727999D+03
0.583475874419D+02
0.318324720016D+02
0.172801111308D+02
0.915130058653D+01
0.463565017395D+01
0.220222381457D+01
0.961981325125D+00
0.378841576340D+00
0.131876027695D+00
3.97853083330D-02
1.01990487851D-02
$ f-type functions
   14    0    0
0.260897952035D+04
0.893119851638D+03
0.360299634535D+03
0.165932592025D+03
0.845107897790D+02
0.461109426993D+02
0.261099481918D+02
0.148633593488D+02
0.824016095156D+01
0.430983805163D+01
0.206011534934D+01
0.871818830729D+00
3.16419954467D-01
9.54120404735D-02
$ g-type functions
    2    0    0
0.961981325125D+00
0.378841576340D+00

a 112
$ Cn (Copernicium)
$ s-type functions
   32    0    0
0.562965420764D+10
0.123005019463D+10
0.299692067171D+09
0.808882311774D+08
0.240269965813D+08
0.780304425783D+07
0.275248821514D+07
0.104768339201D+07
0.427488290060D+06
0.185760913092D+06
0.854017521841D+05
0.412674785110D+05
0.208220830263D+05
0.108983783319D+05
0.587851230394D+04
0.324628919927D+04
0.182333968650D+04
0.103479648412D+04
0.589516091959D+03
0.334916175892D+03
0.188504924884D+03
0.104424348720D+03
0.565613446189D+02
0.297593149610D+02
0.151097670143D+02
0.735479577542D+01
0.340963475458D+01
0.149560142512D+01
0.616653257707D+00
0.237426788186D+00
0.848063381831D-01
2.79179284854D-02
$ p-type functions
   26    0    0
0.434930973272D+08
0.111416209089D+08
0.315990574606D+07
0.984480939394D+06
0.334316376062D+06
0.122782045975D+06
0.483892266062D+05
0.203052722934D+05
0.900170960992D+04
0.418318379302D+04
0.202192192945D+04
0.100857228570D+04
0.515162937824D+03
0.267354099711D+03
0.139876083377D+03
0.732022076760D+02
0.380223291888D+02
0.194489787296D+02
0.972093754142D+01
0.471066796784D+01
0.219598590129D+01
0.977145048415D+00
0.411794631646D+00
1.63081315082D-01
6.02198030502D-02
2.05729125791D-02
$ d-type functions
   19    0    0
0.659061962174D+05
0.185423944098D+05
0.607330076255D+04
0.227052205175D+04
0.949929063310D+03
0.436057435522D+03
0.215330645393D+03
0.112150229562D+03
0.604017088017D+02
0.329818924885D+02
0.179020085673D+02
0.947000801566D+01
0.478678458811D+01
0.226675680153D+01
0.985952588333D+00
0.386206652496D+00
0.133572987225D+00
3.99921958766D-02
1.01627710437D-02
$ f-type functions
   14    0    0
0.244819048721D+04
0.839337572286D+03
0.340308886148D+03
0.157932855081D+03
0.811991831608D+02
0.447639308434D+02
0.256105885349D+02
0.147178066500D+02
0.822273368389D+01
0.432271256027D+01
0.206957370711D+01
0.873388060057D+00
3.14450883742D-01
9.34835100830D-02
$ g-type functions
    2    0    0
0.985952588333D+00
0.386206652496D+00
